# Supplementary material for: 3-(2,4-Dichloro­phen­oxy)-1-(4-meth­oxy­phen­yl)-4-(3-nitro­phen­yl)azetidin-2-one
Source: Acta Crystallogr Sect E Struct Rep Online. 2010 Dec 18;67(Pt 1):o183. doi: 10.1107/S1600536810052645 (PMC3050394; doi:10.1107/S1600536810052645)
Supplement: Supplementary file 2 [file e-67-0o183-Isup2.hkl]

# 
# h,k,l, Fc-squared, Fo-squared, sigma(Fo-squared) and status flag 
# 
data_I
_shelx_title ' TB-28' 
_shelx_refln_list_code          4 
_shelx_F_calc_maximum      294.02 
_exptl_crystal_F_000      1888.00 
_reflns_d_resolution_high  0.8045 
 
loop_ 
 _symmetry_equiv_pos_as_xyz 
 'x, y, z' 
 '-x+1/2, -y, z+1/2' 
 'x+1/2, -y+1/2, -z' 
 '-x, y+1/2, -z+1/2' 
 '-x, -y, -z' 
 'x-1/2, y, -z-1/2' 
 '-x-1/2, y-1/2, z' 
 'x, -y-1/2, z-1/2' 
 
_cell_length_a     9.0406 
_cell_length_b    17.8177 
_cell_length_c    25.9964 
_cell_angle_alpha  90.000 
_cell_angle_beta   90.000 
_cell_angle_gamma  90.000 
 
_shelx_F_squared_multiplier     1.000 
 
loop_ 
 _refln_index_h 
 _refln_index_k 
 _refln_index_l 
 _refln_F_squared_calc 
 _refln_F_squared_meas 
 _refln_F_squared_sigma 
 _refln_observed_status 
   2   0   0    26430.69    23989.84   1660.25 o 
   4   0   0      342.72      257.30     19.13 o 
   6   0   0       67.39       84.03     26.33 o 
   8   0   0     2275.28     2258.51    329.09 o 
  10   0   0      173.73      166.66     22.02 o 
   2   1   0     1316.60     1157.40     55.48 o 
   4   1   0    10905.42     9728.82    559.25 o 
   6   1   0      803.12      790.73     54.94 o 
   8   1   0       14.49       15.19      9.55 o 
  10   1   0       19.48       27.90      9.93 o 
   0   2   0     1486.90     1180.40     40.22 o 
   2   2   0     2456.25     2230.67     83.05 o 
   4   2   0     3360.41     2895.94    157.81 o 
   6   2   0      649.23      638.11     32.18 o 
   8   2   0      488.71      441.56     34.31 o 
  10   2   0       75.40       87.20     17.25 o 
   2   3   0      380.24      395.39     22.84 o 
   4   3   0     2546.79     2314.68    132.80 o 
   6   3   0      949.60      825.92     46.11 o 
   8   3   0      114.33       82.54      9.31 o 
  10   3   0       84.75       99.89     12.15 o 
   0   4   0    15129.99    13097.33     87.60 o 
   2   4   0    19836.84    16754.88   1009.61 o 
   4   4   0     1230.02     1038.41     59.25 o 
   6   4   0     2034.79     1973.37    105.07 o 
   8   4   0     1328.20     1393.71     73.66 o 
  10   4   0        8.88       15.22     13.60 o 
   2   5   0    16366.47    14244.77    321.78 o 
   4   5   0      948.40     1168.08     69.48 o 
   6   5   0     1555.75     1569.11    104.47 o 
   8   5   0      585.33      575.53     29.32 o 
  10   5   0       64.49       61.17     11.70 o 
   0   6   0      239.43      255.58     26.26 o 
   2   6   0     4169.82     3661.39    198.81 o 
   4   6   0      156.69      108.82     11.81 o 
   6   6   0      322.18      405.72     18.84 o 
   8   6   0      164.94      187.29     11.16 o 
  10   6   0        0.07        7.16     10.30 o 
   2   7   0     1816.97     1303.21     70.84 o 
   4   7   0       17.04       14.02     12.45 o 
   6   7   0      355.35      363.37     13.99 o 
   8   7   0      353.58      361.52     25.33 o 
  10   7   0       31.78       36.23     12.82 o 
   0   8   0     3769.03     2963.32     75.85 o 
   2   8   0     1411.74     1129.33     41.77 o 
   4   8   0      131.76       92.93     16.41 o 
   6   8   0      454.24      481.90     26.57 o 
   8   8   0        7.29        1.59     11.26 o 
  10   8   0       87.65       92.07     12.08 o 
   2   9   0      119.21      113.66     13.17 o 
   4   9   0      213.50      167.24     17.19 o 
   6   9   0     1925.53     1676.80    127.31 o 
   8   9   0      702.12      677.95     39.88 o 
  10   9   0        8.96        9.19     11.16 o 
   0  10   0        4.94        8.08     18.06 o 
   2  10   0     1754.11     1636.75     70.27 o 
   4  10   0       15.61       25.25     16.45 o 
   6  10   0      585.32      590.33     34.49 o 
   8  10   0       27.26       52.48     14.97 o 
  10  10   0      114.24      121.79     21.89 o 
   2  11   0      705.09      790.39     35.32 o 
   4  11   0       30.43       34.83     16.35 o 
   6  11   0      426.64      413.26     43.49 o 
   8  11   0      336.84      340.96     32.72 o 
   0  12   0     1167.90     1246.15     25.80 o 
   2  12   0      316.74      308.07     12.87 o 
   4  12   0       97.42      108.20     33.57 o 
   6  12   0      340.86      366.59     24.74 o 
   8  12   0       92.52       77.76     13.09 o 
   2  13   0      423.14      458.83     25.83 o 
   4  13   0      522.67      509.48     30.17 o 
   6  13   0        9.36       22.47     13.16 o 
   8  13   0       24.73       17.92     13.13 o 
   0  14   0      234.27      244.07     20.49 o 
   2  14   0       60.45       74.79     11.33 o 
   4  14   0      314.93      300.60     16.73 o 
   6  14   0      252.17      265.46     19.66 o 
   8  14   0        1.84        8.91     12.19 o 
   2  15   0        1.38       15.99     12.62 o 
   4  15   0        5.04       12.80     25.51 o 
   6  15   0        3.45       29.31     14.85 o 
   8  15   0       10.66       17.39     18.43 o 
   0  16   0      657.91      655.07     22.34 o 
   2  16   0      783.62      757.06     36.94 o 
   4  16   0       10.23       22.31     14.78 o 
   6  16   0      208.48      208.24     19.56 o 
   2  17   0      158.13      168.58     12.63 o 
   4  17   0       75.30      107.73     15.24 o 
   6  17   0      704.11      624.29     97.46 o 
   0  18   0        2.13       14.68     17.66 o 
   2  18   0        2.57       14.46     11.18 o 
   4  18   0       41.77       49.99     15.18 o 
   6  18   0       18.76       13.19     19.59 o 
   2  19   0        6.24        1.89     13.67 o 
   4  19   0        2.66        9.23     19.07 o 
   0  20   0      729.80      753.80     24.54 o 
   2  20   0       59.95       63.59     13.62 o 
   4  20   0       28.92       36.65     22.06 o 
   2  21   0        5.04       18.71     14.12 o 
   0  22   0      102.49      103.90     21.33 o 
   1   1   1     5020.81     4493.92    172.35 o 
   2   1   1      283.96      221.33     11.36 o 
   3   1   1        2.58       10.36      8.38 o 
   4   1   1     2522.84     2113.62     64.56 o 
   5   1   1        4.19        7.73      7.70 o 
   6   1   1       99.96       96.08      7.29 o 
   7   1   1      300.89      301.79      9.70 o 
   8   1   1      397.99      425.44     19.76 o 
   9   1   1       28.02       29.16      8.51 o 
  10   1   1      102.61      101.67      9.01 o 
  11   1   1       24.47       32.82      8.68 o 
   0   2   1      416.63      373.20     19.42 o 
   1   2   1    15838.66    14367.21    709.56 o 
   2   2   1     5818.81     5062.45    184.16 o 
   3   2   1     4941.73     4312.15    139.28 o 
   4   2   1      137.45      141.61      8.79 o 
   5   2   1        3.72       13.08      7.03 o 
   6   2   1        0.70       14.73      7.79 o 
   7   2   1     1277.29     1246.89     40.84 o 
   8   2   1      310.83      331.44     13.26 o 
   9   2   1        1.88        8.77      7.60 o 
  10   2   1       33.83       33.75      7.79 o 
  11   2   1       18.90       17.99      7.90 o 
   1   3   1     1716.65     1799.05     81.47 o 
   2   3   1    77677.85    69355.53   2716.78 o 
   3   3   1     3870.82     3511.96    124.03 o 
   4   3   1     1760.05     1536.10     58.88 o 
   5   3   1       33.40       39.39      7.47 o 
   6   3   1       96.46      113.72      7.64 o 
   7   3   1      509.11      503.75     15.83 o 
   8   3   1       89.18       81.89      7.93 o 
   9   3   1      252.62      261.23     11.20 o 
  10   3   1        0.63        2.76      8.02 o 
  11   3   1        4.56        2.63      8.56 o 
   0   4   1    14642.77    13060.93    348.66 o 
   1   4   1       11.78        7.34     12.20 o 
   2   4   1    12207.75    10855.15    604.65 o 
   3   4   1      106.84      105.61      9.82 o 
   4   4   1       43.32       50.77      8.20 o 
   5   4   1      460.43      405.71     14.59 o 
   6   4   1       27.13       23.86      8.02 o 
   7   4   1       58.77       57.71      6.62 o 
   8   4   1      106.24      111.26      8.12 o 
   9   4   1      129.38      126.77      8.51 o 
  10   4   1       37.25       46.40      8.16 o 
  11   4   1       26.24       41.36     11.16 o 
   1   5   1      107.45       74.37     11.77 o 
   2   5   1      496.05      439.02     19.30 o 
   3   5   1     7363.92     6765.49    303.61 o 
   4   5   1      815.65      724.53     28.07 o 
   5   5   1     2939.35     2764.78     97.31 o 
   6   5   1      470.18      478.48     17.64 o 
   7   5   1      118.63      125.79      7.72 o 
   8   5   1     1134.94     1146.04     42.06 o 
   9   5   1       63.31       60.99      7.87 o 
  10   5   1       52.37       49.77      8.27 o 
   0   6   1     7514.71     6366.36    174.90 o 
   1   6   1     3836.27     3158.28     80.16 o 
   2   6   1     2616.67     2281.36     80.51 o 
   3   6   1      318.99      325.86     16.73 o 
   4   6   1     1522.70     1252.06     45.32 o 
   5   6   1     1572.47     1556.01     57.07 o 
   6   6   1       53.86       44.82      7.70 o 
   7   6   1      197.43      196.59      8.35 o 
   8   6   1      308.78      320.14     12.22 o 
   9   6   1       24.06       21.49      7.66 o 
  10   6   1      186.71      193.45      8.46 o 
   1   7   1      914.35      725.36     18.27 o 
   2   7   1      448.25      342.06     14.58 o 
   3   7   1     3598.80     3146.32    130.84 o 
   4   7   1     3087.36     2896.63     55.03 o 
   5   7   1      202.67      187.60     11.38 o 
   6   7   1      608.66      586.41     22.36 o 
   7   7   1       53.64       55.41      8.14 o 
   8   7   1      270.62      281.23      7.97 o 
   9   7   1       17.10       30.04      8.32 o 
  10   7   1       50.40       52.16      9.24 o 
   0   8   1      781.01      850.75     18.20 o 
   1   8   1      463.75      377.65     10.48 o 
   2   8   1      235.11      245.62     12.38 o 
   3   8   1      821.85      803.55     27.29 o 
   4   8   1     8636.15     7505.61    228.03 o 
   5   8   1     1324.04     1170.24     29.43 o 
   6   8   1     1819.79     1623.28     67.64 o 
   7   8   1      263.78      235.93      8.40 o 
   8   8   1        7.13       10.58      7.79 o 
   9   8   1        0.00        2.49      7.02 o 
  10   8   1       50.82       55.65      8.06 o 
   1   9   1     1991.74     1785.26     38.99 o 
   2   9   1     1528.97     1404.52     59.85 o 
   3   9   1        0.81       11.56     10.24 o 
   4   9   1     2391.22     2188.83     56.45 o 
   5   9   1        5.43       14.40     10.63 o 
   6   9   1      180.30      181.52      9.85 o 
   7   9   1      417.57      420.21     11.58 o 
   8   9   1      105.39      125.38      8.50 o 
   9   9   1       50.93       60.14      8.35 o 
  10   9   1       11.50        7.27      8.14 o 
   0  10   1     6372.56     5617.86    138.96 o 
   1  10   1      284.98      281.83     10.00 o 
   2  10   1     1344.95     1184.01     41.46 o 
   3  10   1      738.22      663.82     37.03 o 
   4  10   1       15.76       21.59     11.61 o 
   5  10   1      150.41      143.57     18.28 o 
   6  10   1      622.86      548.23     18.74 o 
   7  10   1       45.50       45.33     10.30 o 
   8  10   1        8.48        9.44      8.75 o 
   9  10   1       13.53       32.17      9.38 o 
   1  11   1      738.41      710.12     17.99 o 
   2  11   1     2290.41     2104.81     72.32 o 
   3  11   1        0.77        4.32      9.71 o 
   4  11   1       19.17       33.50     11.48 o 
   5  11   1       69.44       76.57     10.13 o 
   6  11   1        6.17        6.93      9.41 o 
   7  11   1       29.33       53.95      8.88 o 
   8  11   1        7.97       16.34     10.42 o 
   9  11   1       19.56       13.29      9.82 o 
   0  12   1      651.66      571.97     15.72 o 
   1  12   1      723.93      758.96     15.59 o 
   2  12   1     2141.19     2069.60     53.38 o 
   3  12   1     1837.10     1745.81     77.30 o 
   4  12   1      559.48      510.96     22.06 o 
   5  12   1      465.12      486.23     20.57 o 
   6  12   1      119.17       74.19      9.84 o 
   7  12   1      229.65      238.25     12.13 o 
   8  12   1       88.08       83.19      8.99 o 
   9  12   1        9.10        7.71      9.85 o 
   1  13   1      151.14      153.76      8.56 o 
   2  13   1       21.29       14.25      8.35 o 
   3  13   1      298.20      304.12     13.33 o 
   4  13   1      618.56      580.39     12.55 o 
   5  13   1      288.33      251.93     11.65 o 
   6  13   1      222.04      221.22     11.18 o 
   7  13   1        5.20       20.74      9.86 o 
   8  13   1       19.72       36.24      9.07 o 
   9  13   1        9.49       14.93      9.88 o 
   0  14   1       13.57       17.04     10.57 o 
   1  14   1      103.45      103.29      9.05 o 
   2  14   1      128.99      134.78      9.14 o 
   3  14   1      243.61      235.96      9.95 o 
   4  14   1       85.38      101.05     18.06 o 
   5  14   1       92.20      112.11     11.04 o 
   6  14   1       77.37       54.79     11.07 o 
   7  14   1       53.79       76.73     10.61 o 
   8  14   1        2.48       -0.97      9.12 o 
   1  15   1        3.34        9.82      8.73 o 
   2  15   1       59.97       48.42      8.71 o 
   3  15   1       48.03       45.31      9.81 o 
   4  15   1      254.04      256.36     11.87 o 
   5  15   1       48.04       47.95     10.85 o 
   6  15   1       54.15       56.91     11.18 o 
   7  15   1       13.99       20.69     12.20 o 
   8  15   1        0.11       -1.70     10.57 o 
   0  16   1      692.14      747.87     16.79 o 
   1  16   1     1056.33     1089.51     22.95 o 
   2  16   1      862.67      886.26     22.69 o 
   3  16   1       33.51       30.06      9.75 o 
   4  16   1      131.80      125.80     11.04 o 
   5  16   1      217.26      232.81     25.53 o 
   6  16   1       63.33       85.11     13.44 o 
   7  16   1       61.35       60.78     11.86 o 
   1  17   1       18.04       26.24      8.40 o 
   2  17   1      819.29      883.51     12.88 o 
   3  17   1      185.50      172.97     10.79 o 
   4  17   1       96.17       70.76     16.17 o 
   5  17   1       43.88       34.34     10.18 o 
   6  17   1      165.06      115.79     11.76 o 
   7  17   1        4.03        9.18     10.95 o 
   0  18   1      142.09      199.22     12.75 o 
   1  18   1      163.46      160.99      8.91 o 
   2  18   1       62.32       78.46      9.86 o 
   3  18   1        5.02        2.37      9.56 o 
   4  18   1       21.97       23.28     12.38 o 
   5  18   1        8.49       13.99     10.28 o 
   6  18   1        0.67        0.40     13.45 o 
   1  19   1       70.38       68.44      8.29 o 
   2  19   1        2.39        5.02      8.55 o 
   3  19   1       11.81       29.50     11.90 o 
   4  19   1        0.07        3.04     13.39 o 
   5  19   1        0.84        6.39     13.73 o 
   0  20   1      151.82      159.56     14.31 o 
   1  20   1       13.75       24.22      9.61 o 
   2  20   1       10.70       28.07     10.48 o 
   3  20   1       28.62       38.72     12.44 o 
   4  20   1       38.69       54.41     12.61 o 
   1  21   1        5.21       12.40      9.75 o 
   2  21   1       61.90       81.97     12.36 o 
   3  21   1       14.96       24.51     11.78 o 
   0  22   1       36.94       47.04     12.95 o 
   1  22   1       34.83       45.07     17.45 o 
   0   0   2      714.38      724.32     22.91 o 
   1   0   2    14707.39    15722.69    376.95 o 
   2   0   2     2640.53     2819.60    145.53 o 
   3   0   2    23907.86    22071.67   1298.59 o 
   4   0   2     1458.95     1262.66     64.83 o 
   5   0   2     1238.24     1250.66     58.72 o 
   6   0   2     2996.60     2893.58    139.52 o 
   7   0   2     1373.60     1411.82     72.34 o 
   8   0   2        1.14       -2.89     12.01 o 
   9   0   2       72.21       69.44     10.87 o 
  10   0   2       60.15       61.20     12.04 o 
  11   0   2       16.37       21.69     11.57 o 
   1   1   2     4075.09     4166.67     78.38 o 
   2   1   2     1766.02     1803.46     63.26 o 
   3   1   2      905.13      872.03     29.08 o 
   4   1   2        9.50       15.54      7.12 o 
   5   1   2     6303.50     5678.99    201.74 o 
   6   1   2      132.29      116.74      7.28 o 
   7   1   2     3998.80     3772.86    140.97 o 
   8   1   2      117.31      110.61      7.54 o 
   9   1   2       67.90       69.79      8.31 o 
  10   1   2        0.13        7.31      7.95 o 
  11   1   2       30.48       41.38      9.56 o 
   0   2   2      415.27      359.98     20.06 o 
   1   2   2     1151.60     1176.95     39.01 o 
   2   2   2    10485.73     9761.07    351.23 o 
   3   2   2     1184.06     1143.87     41.48 o 
   4   2   2      837.26      686.69     20.41 o 
   5   2   2     3577.97     3565.21    122.33 o 
   6   2   2      767.43      775.14     27.47 o 
   7   2   2       77.44       91.71      8.66 o 
   8   2   2        1.75        2.70      6.97 o 
   9   2   2       31.61       37.06      6.96 o 
  10   2   2       84.77       87.52      8.64 o 
  11   2   2       32.76       40.34      8.81 o 
   1   3   2    28735.34    28391.69   1000.22 o 
   2   3   2     8891.93     7538.02    299.97 o 
   3   3   2     2944.80     2669.73     94.41 o 
   4   3   2     4565.35     4247.80    141.49 o 
   5   3   2      147.33      161.99      7.79 o 
   6   3   2      394.60      339.10     15.10 o 
   7   3   2     1993.18     1978.57     70.21 o 
   8   3   2      854.09      871.37     33.19 o 
   9   3   2        3.24       10.36      6.98 o 
  10   3   2        3.03        5.00      8.13 o 
  11   3   2        0.85        3.55      8.45 o 
   0   4   2     2690.69     2411.08     67.45 o 
   1   4   2    44724.90    43107.26   1147.53 o 
   2   4   2     5676.80     4942.32    231.98 o 
   3   4   2     5511.63     5172.13    186.06 o 
   4   4   2     6783.20     6397.95    235.96 o 
   5   4   2       35.00       31.71      8.09 o 
   6   4   2      143.85      131.07      7.88 o 
   7   4   2        5.11        8.49      6.93 o 
   8   4   2       20.97       17.02      6.90 o 
   9   4   2      106.55       99.38      7.05 o 
  10   4   2       13.11       22.92      7.86 o 
  11   4   2        3.45        7.89     12.81 o 
   1   5   2     1531.48     1405.55     43.90 o 
   2   5   2     2216.06     2101.53    102.77 o 
   3   5   2     6774.24     6624.74    313.51 o 
   4   5   2     1140.29     1090.56     41.70 o 
   5   5   2       76.50       65.02      8.07 o 
   6   5   2      510.38      515.40     18.49 o 
   7   5   2      124.63      120.43      7.47 o 
   8   5   2      468.26      494.68     20.41 o 
   9   5   2      197.53      168.45      7.70 o 
  10   5   2        2.96       11.20      8.68 o 
   0   6   2    15307.15    13631.84    640.10 o 
   1   6   2       23.31       33.17      9.59 o 
   2   6   2     6755.88     6106.07    268.01 o 
   3   6   2        7.08       20.70     11.28 o 
   4   6   2      560.82      563.35     19.86 o 
   5   6   2     1426.37     1475.55     60.23 o 
   6   6   2      532.33      596.15     22.96 o 
   7   6   2       30.47       22.78      7.59 o 
   8   6   2       50.39       58.55      8.05 o 
   9   6   2       53.88       63.12      7.95 o 
  10   6   2        3.13        8.04      7.44 o 
   1   7   2      832.50      798.25     27.45 o 
   2   7   2       51.81       74.19     10.92 o 
   3   7   2       10.90       20.21      9.14 o 
   4   7   2     3619.46     3345.04    136.91 o 
   5   7   2      163.74      150.37      9.16 o 
   6   7   2        0.11        2.60      7.28 o 
   7   7   2        7.12        5.72      8.01 o 
   8   7   2       64.01       50.54      7.31 o 
   9   7   2        0.23        4.53      8.16 o 
  10   7   2        3.80        9.08      9.08 o 
   0   8   2     1519.63     1351.52     79.32 o 
   1   8   2     5151.82     4524.97    159.55 o 
   2   8   2      566.05      480.53     21.96 o 
   3   8   2      105.10       70.61      9.08 o 
   4   8   2      452.75      450.91     19.71 o 
   5   8   2      491.84      528.75     23.04 o 
   6   8   2       50.74       61.76      7.95 o 
   7   8   2        0.15        2.22      7.81 o 
   8   8   2      164.64      150.60      8.11 o 
   9   8   2       46.84       46.73      7.56 o 
  10   8   2        1.04        1.48      8.41 o 
   1   9   2      146.87      134.66      8.76 o 
   2   9   2       14.14       11.36      9.53 o 
   3   9   2     3619.42     3298.67    140.74 o 
   4   9   2        0.10       10.80     10.62 o 
   5   9   2     1659.75     1574.52     53.01 o 
   6   9   2      357.12      312.15     15.93 o 
   7   9   2      164.23      170.10      8.43 o 
   8   9   2       29.85       33.67      8.33 o 
   9   9   2       77.29       81.65      8.58 o 
  10   9   2        6.62        5.05      9.13 o 
   0  10   2       10.56       -0.35     10.28 o 
   1  10   2     4266.99     3724.17    117.71 o 
   2  10   2      252.45      241.78     10.30 o 
   3  10   2       30.47       49.31     11.06 o 
   4  10   2       35.30       62.71     16.42 o 
   5  10   2      120.86      109.83     11.98 o 
   6  10   2      316.72      338.94     17.85 o 
   7  10   2      727.27      623.54     22.83 o 
   8  10   2       75.98       77.50      9.19 o 
   9  10   2       20.04       20.60      9.92 o 
  10  10   2        0.59       -3.19     40.51 o 
   1  11   2        0.01        3.65      8.55 o 
   2  11   2     1712.48     1636.78     61.40 o 
   3  11   2      522.09      517.11     20.00 o 
   4  11   2       33.17       54.40     14.14 o 
   5  11   2      273.36      259.42     10.90 o 
   6  11   2       38.54       31.05     10.37 o 
   7  11   2      255.70      236.39     10.67 o 
   8  11   2       60.31       38.34      9.75 o 
   9  11   2       88.54       83.96     10.13 o 
   0  12   2      456.87      440.40     15.38 o 
   1  12   2      147.82      127.61      9.80 o 
   2  12   2      134.34      117.59      8.42 o 
   3  12   2       21.25       32.57      9.63 o 
   4  12   2        6.59       27.89     10.86 o 
   5  12   2        6.72       24.94      9.61 o 
   6  12   2     1133.61     1023.06     42.50 o 
   7  12   2        0.06        0.05      8.99 o 
   8  12   2       28.94       17.38      8.80 o 
   9  12   2        0.05        0.05      9.46 o 
   1  13   2       12.16       13.21      8.42 o 
   2  13   2     1373.56     1327.99     38.42 o 
   3  13   2      340.26      364.64     15.98 o 
   4  13   2     1544.00     1418.30     53.19 o 
   5  13   2      798.93      868.55     34.17 o 
   6  13   2      373.27      327.11     13.78 o 
   7  13   2       95.87      114.30     12.08 o 
   8  13   2        3.67       -0.25      9.35 o 
   9  13   2       16.01        7.98     10.06 o 
   0  14   2     2497.68     2512.32     91.85 o 
   1  14   2      249.83      256.87      9.03 o 
   2  14   2     1394.35     1323.55     36.02 o 
   3  14   2      168.51      173.42      9.61 o 
   4  14   2      321.49      335.72     12.74 o 
   5  14   2       27.74       28.12     10.64 o 
   6  14   2        1.45        4.62     10.12 o 
   7  14   2        6.14        9.96      9.31 o 
   8  14   2        1.19        9.44      9.53 o 
   1  15   2      338.53      344.83     10.34 o 
   2  15   2      122.73      141.70      8.30 o 
   3  15   2      265.16      270.76     12.18 o 
   4  15   2       36.83       32.65     13.51 o 
   5  15   2       29.94       26.88     10.64 o 
   6  15   2       60.04       58.95     10.92 o 
   7  15   2       12.90       15.15     11.74 o 
   8  15   2        1.24       10.08      9.27 o 
   0  16   2      238.90      271.95     14.00 o 
   1  16   2      439.00      451.74     11.28 o 
   2  16   2       56.08       59.01      8.94 o 
   3  16   2        0.02       10.53      9.44 o 
   4  16   2        0.07       29.77     13.02 o 
   5  16   2      165.53      182.87     12.35 o 
   6  16   2        0.28       17.57     13.36 o 
   7  16   2      134.21      106.43     12.08 o 
   1  17   2      175.26      212.77      9.13 o 
   2  17   2      223.69      251.29      9.83 o 
   3  17   2       24.37       35.13     11.76 o 
   4  17   2        0.73       13.30     11.50 o 
   5  17   2       36.71       48.80     11.25 o 
   6  17   2       18.03       13.54     12.28 o 
   7  17   2      153.75      133.42     15.05 o 
   0  18   2       26.48       43.97     11.88 o 
   1  18   2      124.81      142.65      9.34 o 
   2  18   2       28.29       24.86      7.90 o 
   3  18   2        4.98        1.54     10.60 o 
   4  18   2       59.57       49.61     10.93 o 
   5  18   2        5.93       14.54     10.16 o 
   6  18   2       85.45       60.46     11.68 o 
   1  19   2      295.62      313.10     12.59 o 
   2  19   2       13.74       17.25      9.26 o 
   3  19   2        0.26        8.72      8.68 o 
   4  19   2        1.26       10.87     10.98 o 
   5  19   2        0.59        6.12     13.47 o 
   0  20   2      189.40      161.77     13.15 o 
   1  20   2      279.13      301.86     11.97 o 
   2  20   2        0.63        7.43     10.03 o 
   3  20   2       14.77       18.20     10.81 o 
   4  20   2        0.55        0.75     13.67 o 
   1  21   2        8.96       15.44      9.80 o 
   2  21   2       14.50       26.54      9.25 o 
   3  21   2       24.93       29.83     11.97 o 
   0  22   2       65.86       76.06     14.82 o 
   1   1   3      146.24      203.21      8.56 o 
   2   1   3    10490.63     9984.62    317.80 o 
   3   1   3     1739.73     1566.60     50.37 o 
   4   1   3     3834.62     3413.72    116.88 o 
   5   1   3       83.79       97.29      7.48 o 
   6   1   3      105.42      107.10      8.13 o 
   7   1   3     1927.13     1853.32     65.93 o 
   8   1   3     1469.56     1424.13     45.30 o 
   9   1   3      484.79      487.55     21.12 o 
  10   1   3        6.67       15.73      7.61 o 
  11   1   3       71.64       62.92      8.92 o 
   0   2   3     8615.80     9322.57    197.44 o 
   1   2   3       89.69      119.48      9.87 o 
   2   2   3        2.40        0.91     10.36 o 
   3   2   3      810.17      743.06     27.78 o 
   4   2   3     1185.03     1316.44     49.50 o 
   5   2   3     3683.08     3465.41    123.14 o 
   6   2   3        0.11        7.58      7.82 o 
   7   2   3      280.75      263.80     10.98 o 
   8   2   3       21.03       29.64      8.07 o 
   9   2   3      352.36      352.42     15.83 o 
  10   2   3       26.45       27.06      8.92 o 
  11   2   3       72.51       68.72      9.37 o 
   1   3   3     1377.40     1488.44     41.32 o 
   2   3   3     1189.24      996.64     27.18 o 
   3   3   3       56.38       31.20      9.31 o 
   4   3   3     2994.39     3076.36    111.22 o 
   5   3   3     2069.79     1857.06     72.69 o 
   6   3   3       71.38       61.23      7.03 o 
   7   3   3      508.15      480.55     13.45 o 
   8   3   3       74.85       86.62      7.23 o 
   9   3   3       25.81       29.90      8.28 o 
  10   3   3        0.61        9.09      7.60 o 
  11   3   3       15.25       24.96      8.24 o 
   0   4   3    19290.25    19382.84    473.65 o 
   1   4   3    13683.40    14170.49    373.38 o 
   2   4   3     6389.99     6052.65    230.89 o 
   3   4   3     3410.06     3008.09     92.46 o 
   4   4   3     2034.25     1990.26     66.89 o 
   5   4   3     1443.55     1316.43     41.01 o 
   6   4   3      108.26       93.92      7.94 o 
   7   4   3      113.90      114.47      7.38 o 
   8   4   3      186.25      215.27      8.64 o 
   9   4   3        2.52       11.15      7.75 o 
  10   4   3        0.44        6.42      8.48 o 
   1   5   3       35.00       32.62     10.78 o 
   2   5   3        1.52        9.75     11.02 o 
   3   5   3     2073.76     1852.96     71.89 o 
   4   5   3     1084.06     1136.87     34.05 o 
   5   5   3      389.22      387.20     14.64 o 
   6   5   3       11.04       13.93      7.74 o 
   7   5   3      293.27      271.11     12.63 o 
   8   5   3        7.72        9.31      7.72 o 
   9   5   3        2.43        4.84      6.98 o 
  10   5   3        0.35       10.20      9.16 o 
   0   6   3    13406.33    12133.36    577.56 o 
   1   6   3     7302.15     6512.61    191.74 o 
   2   6   3      801.02      836.58     32.68 o 
   3   6   3     3875.29     3517.29    169.66 o 
   4   6   3       43.10       65.84      9.08 o 
   5   6   3      788.62      732.69     22.57 o 
   6   6   3      919.26      922.27     27.37 o 
   7   6   3      226.45      235.17      8.55 o 
   8   6   3       50.36       41.52      7.27 o 
   9   6   3       72.43       73.45      8.29 o 
  10   6   3       24.91       18.50      7.63 o 
   1   7   3    10825.36     9679.51    314.75 o 
   2   7   3     2455.39     2194.50     89.93 o 
   3   7   3     9702.08     8462.08    401.48 o 
   4   7   3      569.21      523.79     23.42 o 
   5   7   3     2414.14     2365.12     77.43 o 
   6   7   3       12.44       16.20      7.83 o 
   7   7   3      101.92      107.74      7.58 o 
   8   7   3        1.78        6.34      7.37 o 
   9   7   3       26.67       18.25      7.17 o 
  10   7   3        0.35        1.41      7.46 o 
   0   8   3    11160.23    10424.35    647.80 o 
   1   8   3     2736.79     2341.08     82.82 o 
   2   8   3     3171.01     3071.25    115.91 o 
   3   8   3     3942.59     3603.06    181.54 o 
   4   8   3      794.68      758.11     35.24 o 
   5   8   3       37.79       36.05     10.55 o 
   6   8   3      403.40      425.80     15.39 o 
   7   8   3       17.86       19.74      7.88 o 
   8   8   3       37.60       32.13      7.14 o 
   9   8   3       20.94       34.97      7.92 o 
  10   8   3       49.54       50.25      8.67 o 
   1   9   3     1795.02     1625.23     68.20 o 
   2   9   3       76.26       81.92      9.16 o 
   3   9   3      110.10       93.66     10.81 o 
   4   9   3      529.65      507.01     18.69 o 
   5   9   3      568.98      507.32     19.27 o 
   6   9   3       31.53       50.81      8.89 o 
   7   9   3        0.90       25.40      8.98 o 
   8   9   3      177.58      209.86      9.29 o 
   9   9   3        3.25        6.45      7.80 o 
  10   9   3        5.86        1.40      9.57 o 
   0  10   3      625.74      548.17     26.31 o 
   1  10   3       33.37       23.04      8.40 o 
   2  10   3       31.52       41.05      9.39 o 
   3  10   3        9.58       15.31      9.02 o 
   4  10   3      260.10      251.40     11.07 o 
   5  10   3      911.49      931.91     20.46 o 
   6  10   3        5.76       31.32      8.62 o 
   7  10   3      107.56      109.68      8.91 o 
   8  10   3        0.79       19.42      8.94 o 
   9  10   3       82.31      101.23      9.09 o 
   1  11   3      903.13      839.52     29.23 o 
   2  11   3      482.94      440.76     19.49 o 
   3  11   3      849.51      803.50     33.80 o 
   4  11   3        5.09        1.19     11.24 o 
   5  11   3      253.86      241.46     23.04 o 
   6  11   3      361.01      351.25     16.60 o 
   7  11   3       30.39       50.69     10.61 o 
   8  11   3       35.51       42.55      9.28 o 
   9  11   3      123.50      124.74      9.54 o 
   0  12   3      449.74      504.95     24.20 o 
   1  12   3       58.24       60.64      8.56 o 
   2  12   3        1.59       10.42      9.25 o 
   3  12   3      301.68      280.15     11.79 o 
   4  12   3       23.92       24.05     10.42 o 
   5  12   3     1361.58     1303.22     43.36 o 
   6  12   3      267.47      262.63     15.22 o 
   7  12   3       72.27       49.30      8.75 o 
   8  12   3       44.44       39.30      8.32 o 
   9  12   3       17.29       16.60      8.97 o 
   1  13   3       20.95       14.91      7.83 o 
   2  13   3      530.30      531.99     22.64 o 
   3  13   3      484.66      454.13     16.85 o 
   4  13   3       68.81       56.88     10.21 o 
   5  13   3        0.82      -18.36     11.73 o 
   6  13   3      128.15      132.53     12.16 o 
   7  13   3       86.00       69.20      9.83 o 
   8  13   3       14.60       23.15      9.38 o 
   9  13   3       27.84       52.24     14.58 o 
   0  14   3      116.40      138.86     12.31 o 
   1  14   3      295.51      332.08     12.67 o 
   2  14   3        5.65        5.96      9.20 o 
   3  14   3      164.57      151.95     13.05 o 
   4  14   3       77.66       65.82     10.33 o 
   5  14   3       56.17       51.56     10.84 o 
   6  14   3       20.07       44.71      9.43 o 
   7  14   3        8.40        1.51      8.67 o 
   8  14   3       22.13       27.02     12.06 o 
   1  15   3      305.45      310.11     12.40 o 
   2  15   3      618.03      608.14     25.47 o 
   3  15   3        8.23       11.65      9.26 o 
   4  15   3        0.77        3.29     12.05 o 
   5  15   3        8.48        9.38      9.79 o 
   6  15   3        0.09       20.63     15.67 o 
   7  15   3       26.93       27.99     10.40 o 
   8  15   3        6.69        7.52      9.97 o 
   0  16   3       66.06       79.22     10.61 o 
   1  16   3      972.86     1046.93     28.82 o 
   2  16   3      299.55      300.83     11.81 o 
   3  16   3      585.54      627.51     23.00 o 
   4  16   3       57.55       75.37      9.44 o 
   5  16   3       57.43       51.81     10.52 o 
   6  16   3       47.27       61.48     13.38 o 
   7  16   3       21.08       29.79     12.81 o 
   1  17   3       31.82       37.14      9.13 o 
   2  17   3      180.89      184.42      8.33 o 
   3  17   3        3.64       10.26      9.59 o 
   4  17   3        5.70        2.92     10.55 o 
   5  17   3        0.66        6.69     12.51 o 
   6  17   3       43.61       29.26     12.60 o 
   7  17   3        8.09       22.36     14.98 o 
   0  18   3       83.92       77.32     12.09 o 
   1  18   3      166.37      193.13      9.64 o 
   2  18   3       12.55       16.33      9.73 o 
   3  18   3        2.80       13.12     10.53 o 
   4  18   3        6.44        7.28     10.55 o 
   5  18   3       94.88       81.81     12.32 o 
   6  18   3        0.56       -5.12     11.17 o 
   1  19   3       49.20       51.90      8.50 o 
   2  19   3       48.70       38.29      9.34 o 
   3  19   3      168.59      173.66     12.76 o 
   4  19   3        0.00       16.92     12.02 o 
   5  19   3      109.14      114.87     12.68 o 
   0  20   3       23.32       35.43     13.37 o 
   1  20   3       35.03       55.37      9.25 o 
   2  20   3        0.16        4.31      9.53 o 
   3  20   3       50.23       40.27     10.67 o 
   4  20   3        1.79       -6.22     13.74 o 
   1  21   3       38.74       37.60      9.58 o 
   2  21   3        0.22       -0.78      8.99 o 
   3  21   3        4.50       12.64     12.89 o 
   0  22   3        8.61       18.71     20.34 o 
   0   0   4      789.21      706.08     19.18 o 
   1   0   4     3007.89     2830.60     44.55 o 
   2   0   4     4323.80     4612.19    121.41 o 
   3   0   4       10.11       33.98      9.98 o 
   4   0   4     3974.14     3940.94    190.77 o 
   5   0   4     2227.22     1968.49    101.74 o 
   6   0   4      195.78      232.54      9.99 o 
   7   0   4      268.35      289.19     17.46 o 
   8   0   4      780.04      763.10     52.72 o 
   9   0   4        2.46        4.04      9.42 o 
  10   0   4        0.23        7.72     10.29 o 
  11   0   4       21.83       21.66     12.91 o 
   1   1   4     2986.43     3140.42     27.24 o 
   2   1   4      999.13      977.22     15.72 o 
   3   1   4     4384.56     4194.23    122.65 o 
   4   1   4     4484.80     4635.06    151.55 o 
   5   1   4      307.50      337.48     11.51 o 
   6   1   4      754.63      698.95     21.34 o 
   7   1   4     1873.27     1845.60     56.31 o 
   8   1   4      658.89      678.23     17.92 o 
   9   1   4       44.10       40.76      7.47 o 
  10   1   4       12.61       10.29      9.02 o 
  11   1   4       34.70       33.12      9.70 o 
   0   2   4    39614.96    43394.00    977.92 o 
   1   2   4    86449.63    94842.74   1656.31 o 
   2   2   4       38.94       30.73      9.26 o 
   3   2   4        0.60       17.26      6.70 o 
   4   2   4      980.29      869.47     28.18 o 
   5   2   4     1245.18     1186.82     35.84 o 
   6   2   4      722.86      677.41     24.48 o 
   7   2   4     2001.76     2086.86     60.39 o 
   8   2   4      323.61      317.18     10.41 o 
   9   2   4       21.13       21.42      7.45 o 
  10   2   4       53.69       60.27      8.27 o 
  11   2   4        0.02        2.91      9.10 o 
   1   3   4    20406.22    21257.17    543.49 o 
   2   3   4        0.71        8.24      9.68 o 
   3   3   4     8611.56     7859.55    273.59 o 
   4   3   4     2928.64     2879.79     93.53 o 
   5   3   4      111.47      117.62      7.96 o 
   6   3   4        0.01        2.40      7.72 o 
   7   3   4      391.70      353.76     12.07 o 
   8   3   4        7.82       15.73      7.41 o 
   9   3   4       11.98       20.12      7.47 o 
  10   3   4        2.60        9.72      7.44 o 
  11   3   4        0.06        1.49     12.84 o 
   0   4   4     7416.84     7314.22    160.80 o 
   1   4   4    21696.08    21781.20    462.02 o 
   2   4   4        7.77       25.75      9.11 o 
   3   4   4       14.54       11.13      7.90 o 
   4   4   4      760.54      805.32     27.31 o 
   5   4   4     2637.93     2740.95     87.88 o 
   6   4   4      318.02      343.47     11.55 o 
   7   4   4      432.50      402.35     13.76 o 
   8   4   4      108.98      104.74      7.39 o 
   9   4   4        0.60        9.33      7.80 o 
  10   4   4        0.26       18.89      8.25 o 
   1   5   4      577.07      506.84     13.11 o 
   2   5   4      269.12      263.28      9.63 o 
   3   5   4      242.72      221.06     10.53 o 
   4   5   4     2858.11     2887.76    106.52 o 
   5   5   4      549.70      478.02     14.90 o 
   6   5   4      137.97      164.57      8.50 o 
   7   5   4      230.20      228.09      8.12 o 
   8   5   4        2.06       11.23      6.73 o 
   9   5   4       83.26       76.27      7.51 o 
  10   5   4        0.46        2.79      8.55 o 
   0   6   4        0.29       10.01     14.46 o 
   1   6   4     5217.64     4933.94    113.38 o 
   2   6   4       54.05       80.56      8.67 o 
   3   6   4     3032.35     3036.24    131.80 o 
   4   6   4      266.69      240.04     10.47 o 
   5   6   4       40.00       68.10      8.27 o 
   6   6   4       80.32      106.00      7.66 o 
   7   6   4       22.67       41.25      7.92 o 
   8   6   4        6.33        1.70      7.72 o 
   9   6   4        0.01        2.41      7.77 o 
  10   6   4       32.77       30.84      8.52 o 
   1   7   4       63.50       60.47      8.65 o 
   2   7   4      315.93      278.04     10.20 o 
   3   7   4       22.41       23.54      8.28 o 
   4   7   4      316.65      353.60     15.24 o 
   5   7   4      165.63      150.25      7.98 o 
   6   7   4      422.20      403.98     13.75 o 
   7   7   4       13.75        9.63      7.54 o 
   8   7   4       10.13       22.03      7.70 o 
   9   7   4       24.15       23.44      7.26 o 
  10   7   4       67.45       59.37      7.78 o 
   0   8   4     2523.46     2626.76    145.43 o 
   1   8   4      521.77      575.71     18.06 o 
   2   8   4     3888.00     3751.66    140.28 o 
   3   8   4     1998.76     1960.33     92.77 o 
   4   8   4      632.22      660.69     27.57 o 
   5   8   4       14.61       17.03      9.02 o 
   6   8   4        9.90       17.22      8.48 o 
   7   8   4       30.14       46.76      7.97 o 
   8   8   4        1.39        4.87      7.38 o 
   9   8   4       23.88       20.98      8.21 o 
  10   8   4       41.61       51.00      8.07 o 
   1   9   4      999.33      998.16     37.69 o 
   2   9   4     3477.41     3361.12    126.55 o 
   3   9   4      289.57      232.69     10.74 o 
   4   9   4      174.62      155.16     12.21 o 
   5   9   4      611.48      590.63     22.55 o 
   6   9   4      972.70      942.02     38.88 o 
   7   9   4      455.83      405.49     18.08 o 
   8   9   4       50.48       59.43      8.63 o 
   9   9   4       71.84       80.98      8.01 o 
  10   9   4        1.05       10.38      8.80 o 
   0  10   4      749.41      621.76     41.41 o 
   1  10   4     7588.24     7200.88    281.25 o 
   2  10   4     1288.12     1192.02     46.51 o 
   3  10   4        8.45       14.45     10.02 o 
   4  10   4      508.16      506.05     22.05 o 
   5  10   4      285.36      273.78     12.62 o 
   6  10   4       17.88       23.56      8.73 o 
   7  10   4      110.59      116.19      9.88 o 
   8  10   4        0.58        4.99      8.68 o 
   9  10   4       11.83       10.93      8.83 o 
   1  11   4       50.89       52.78      8.27 o 
   2  11   4      203.73      197.71      9.56 o 
   3  11   4       29.65       25.77     11.03 o 
   4  11   4      402.00      382.89     15.70 o 
   5  11   4      101.48       67.92      9.91 o 
   6  11   4      206.80      176.06      9.32 o 
   7  11   4      135.20      109.66      8.82 o 
   8  11   4        0.05        2.97      7.78 o 
   9  11   4       14.75       14.52      7.82 o 
   0  12   4      444.20      423.05     26.99 o 
   1  12   4      609.67      576.51     24.44 o 
   2  12   4        5.78       14.02      8.55 o 
   3  12   4      143.43      137.19      9.76 o 
   4  12   4       87.45       81.94      9.40 o 
   5  12   4       44.90       55.16      9.93 o 
   6  12   4        1.47        9.82     13.25 o 
   7  12   4       46.87       56.47      9.13 o 
   8  12   4       16.00       28.84      8.76 o 
   9  12   4      136.61      141.84     12.33 o 
   1  13   4        7.53        6.12      8.56 o 
   2  13   4       97.32       82.69      8.25 o 
   3  13   4       66.22       71.10     10.96 o 
   4  13   4      179.10      189.19     12.38 o 
   5  13   4      198.92      180.95     10.75 o 
   6  13   4       37.87       51.91     10.18 o 
   7  13   4      400.76      413.37     31.41 o 
   8  13   4       48.55       37.56     10.33 o 
   0  14   4       73.80       61.19     10.77 o 
   1  14   4     1093.09     1035.78     35.05 o 
   2  14   4      170.31      181.08      9.12 o 
   3  14   4        4.06       19.10      8.72 o 
   4  14   4       92.16       90.02      9.95 o 
   5  14   4      811.62      847.68     47.53 o 
   6  14   4       36.48       50.57     13.02 o 
   7  14   4       16.85       18.40      9.30 o 
   8  14   4        9.23       29.76     10.92 o 
   1  15   4      306.23      305.08     12.08 o 
   2  15   4      456.09      442.75     18.62 o 
   3  15   4       86.52      101.23      8.63 o 
   4  15   4       35.20       37.36     10.45 o 
   5  15   4      522.36      522.12     32.20 o 
   6  15   4        0.01       -3.87      9.50 o 
   7  15   4      117.05      111.81     14.66 o 
   8  15   4       26.29       20.39     10.90 o 
   0  16   4      171.10      189.90     11.56 o 
   1  16   4       60.12       56.03      8.34 o 
   2  16   4        9.28        3.43      8.26 o 
   3  16   4       35.20       35.82      9.40 o 
   4  16   4        3.01       -2.20     10.60 o 
   5  16   4       14.17       21.88      9.47 o 
   6  16   4       18.36       41.29     12.20 o 
   7  16   4       93.49       85.98     10.01 o 
   1  17   4      362.36      406.11     11.69 o 
   2  17   4      352.84      396.44     10.95 o 
   3  17   4        0.63        4.19      8.34 o 
   4  17   4       66.68       70.93     17.43 o 
   5  17   4        1.09        6.73     11.64 o 
   6  17   4       21.19        8.84     13.16 o 
   7  17   4        0.22       21.37     12.80 o 
   0  18   4      580.18      616.53     21.40 o 
   1  18   4      109.23      116.70      9.30 o 
   2  18   4       22.66       28.44      9.14 o 
   3  18   4       25.06       30.39     10.57 o 
   4  18   4        0.03       10.62     11.36 o 
   5  18   4        2.29        9.17      9.27 o 
   6  18   4       40.70       30.94     11.86 o 
   1  19   4       78.90       78.29      8.68 o 
   2  19   4        2.43       18.88      9.64 o 
   3  19   4        2.17        5.58     10.36 o 
   4  19   4       10.64       11.78     10.95 o 
   5  19   4        0.06        0.13     11.53 o 
   0  20   4      111.87      109.15     14.08 o 
   1  20   4      138.98      133.30      9.79 o 
   2  20   4        9.01       10.55      9.00 o 
   3  20   4        6.30        9.86     10.27 o 
   4  20   4       10.85       16.11     12.41 o 
   1  21   4        0.00        7.34      9.22 o 
   2  21   4        5.39       10.38      9.27 o 
   3  21   4        1.20        6.06     11.59 o 
   1   1   5        0.69        7.08      6.42 o 
   2   1   5      320.61      265.72      7.72 o 
   3   1   5       25.31       25.23      6.71 o 
   4   1   5       82.90       87.44      6.82 o 
   5   1   5     2252.25     2332.70     70.61 o 
   6   1   5      715.78      684.95     19.69 o 
   7   1   5       16.46       21.64      7.18 o 
   8   1   5      359.84      349.83     10.91 o 
   9   1   5        0.02       15.63      7.52 o 
  10   1   5       44.72       42.43      7.70 o 
  11   1   5        0.14        6.75      8.98 o 
   0   2   5    41640.76    46111.70    604.07 o 
   1   2   5      116.15      104.00      8.02 o 
   2   2   5     7486.49     7473.34    138.30 o 
   3   2   5     6692.15     6780.32    181.50 o 
   4   2   5     2923.27     2706.42     83.30 o 
   5   2   5     1653.63     1544.79     50.22 o 
   6   2   5      511.45      558.62     16.25 o 
   7   2   5      344.37      325.14     12.06 o 
   8   2   5       22.51       33.17      7.26 o 
   9   2   5       20.80       26.14      7.71 o 
  10   2   5       26.36       34.07      8.48 o 
  11   2   5        1.39        9.15     10.09 o 
   1   3   5    29739.80    32154.27    548.70 o 
   2   3   5        6.24        6.84      8.80 o 
   3   3   5      144.45      128.75      7.18 o 
   4   3   5     9041.32     8900.79    294.57 o 
   5   3   5      504.01      457.91     18.54 o 
   6   3   5     2086.37     2048.13     59.68 o 
   7   3   5      345.03      308.14      7.63 o 
   8   3   5      469.78      475.75     14.30 o 
   9   3   5       14.33       11.28      6.81 o 
  10   3   5       47.25       47.81      7.77 o 
   0   4   5    14146.79    14451.33    322.08 o 
   1   4   5    22282.11    22787.52    383.59 o 
   2   4   5      216.44      236.32      9.40 o 
   3   4   5     4359.42     3924.25    123.00 o 
   4   4   5      112.58      115.80      7.70 o 
   5   4   5      213.66      165.89      7.10 o 
   6   4   5      943.41      888.44     26.10 o 
   7   4   5      239.94      234.39      7.53 o 
   8   4   5        1.95       10.19      6.78 o 
   9   4   5      137.56      139.70      8.14 o 
  10   4   5       10.57       20.35      7.88 o 
   1   5   5      204.63      191.30      9.16 o 
   2   5   5     1314.12     1314.10     30.98 o 
   3   5   5     1544.21     1369.00     51.96 o 
   4   5   5     3809.45     3802.47    138.17 o 
   5   5   5      134.64      137.63      7.68 o 
   6   5   5       16.36       25.41      7.55 o 
   7   5   5     1005.03     1005.89     32.01 o 
   8   5   5       91.64       93.27      7.63 o 
   9   5   5       63.65       71.11      7.75 o 
  10   5   5       23.03       31.84      8.22 o 
   0   6   5    13482.82    13167.71    390.31 o 
   1   6   5    14638.28    14296.28    286.43 o 
   2   6   5     3389.13     3183.00     89.12 o 
   3   6   5     1768.45     1688.44     71.90 o 
   4   6   5       18.27       29.02      7.79 o 
   5   6   5        1.43        3.54      7.46 o 
   6   6   5       43.34       41.96      7.21 o 
   7   6   5      456.51      415.31     10.56 o 
   8   6   5       75.87       67.52      7.09 o 
   9   6   5        2.63       11.30      7.62 o 
  10   6   5       48.67       38.64      8.56 o 
   1   7   5      519.18      405.94     10.89 o 
   2   7   5     2122.40     1890.56     49.23 o 
   3   7   5     8141.64     7691.33    343.56 o 
   4   7   5      760.51      755.43     27.29 o 
   5   7   5       22.81       17.00      8.04 o 
   6   7   5       34.89       31.73      7.26 o 
   7   7   5      476.21      492.58     15.01 o 
   8   7   5      157.80      152.94      7.56 o 
   9   7   5       25.16       26.80      7.87 o 
  10   7   5        5.60       17.33      7.88 o 
   0   8   5     1924.11     2029.72     99.15 o 
   1   8   5     1331.25     1106.70     27.72 o 
   2   8   5     1557.07     1520.42     52.67 o 
   3   8   5       67.30       81.54      9.15 o 
   4   8   5      291.49      268.07      9.62 o 
   5   8   5      122.03      125.76      8.80 o 
   6   8   5       14.20       19.60      8.61 o 
   7   8   5      176.58      185.65      8.36 o 
   8   8   5        0.10        4.02      7.87 o 
   9   8   5        3.23       10.66      8.33 o 
  10   8   5       10.82        7.24      8.07 o 
   1   9   5      764.14      791.34     27.97 o 
   2   9   5      336.40      349.59     12.26 o 
   3   9   5      103.24       86.16      8.54 o 
   4   9   5       82.21       89.37      9.61 o 
   5   9   5      160.35      156.21      8.61 o 
   6   9   5        7.96        8.56      8.47 o 
   7   9   5      244.24      285.37     17.71 o 
   8   9   5        0.07       14.51      7.49 o 
   9   9   5        7.38       18.90      7.94 o 
  10   9   5       16.84       17.05      8.77 o 
   0  10   5      395.30      452.37     27.65 o 
   1  10   5      118.45      109.12      8.09 o 
   2  10   5      224.59      219.29      9.53 o 
   3  10   5      355.64      376.35     12.80 o 
   4  10   5       40.80       36.95     10.37 o 
   5  10   5      333.07      338.82     11.25 o 
   6  10   5       21.91       19.27      8.16 o 
   7  10   5       94.05       92.00      8.21 o 
   8  10   5        9.76       19.71      9.21 o 
   9  10   5       59.57       71.63      8.59 o 
   1  11   5      286.75      271.39     10.72 o 
   2  11   5      197.32      173.09      9.51 o 
   3  11   5      485.39      498.11     17.67 o 
   4  11   5      766.97      790.73     35.65 o 
   5  11   5        4.81        9.12      9.19 o 
   6  11   5        0.78       21.13      7.78 o 
   7  11   5      364.44      334.27     12.98 o 
   8  11   5       43.88       39.42      7.64 o 
   9  11   5       21.55       41.10      9.47 o 
   0  12   5       37.34       26.80     10.88 o 
   1  12   5      509.87      515.06     22.83 o 
   2  12   5      801.01      762.65     31.91 o 
   3  12   5        1.94        6.69      9.19 o 
   4  12   5     1263.97     1219.93     46.70 o 
   5  12   5      480.51      462.96     19.38 o 
   6  12   5       12.97       10.84      7.86 o 
   7  12   5        7.44       13.86     10.64 o 
   8  12   5        0.46        4.27      8.76 o 
   9  12   5       20.33       28.74     10.05 o 
   1  13   5       95.80      107.43      8.43 o 
   2  13   5      362.09      361.26     13.97 o 
   3  13   5      365.29      372.64     19.31 o 
   4  13   5      212.82      194.56     15.41 o 
   5  13   5      385.50      344.50     16.40 o 
   6  13   5        0.73       12.08      9.10 o 
   7  13   5        7.98       32.67      9.00 o 
   8  13   5       21.50       33.65      9.41 o 
   0  14   5      187.06      186.54     14.85 o 
   1  14   5       18.81       17.64      8.15 o 
   2  14   5        4.98       16.72      8.91 o 
   3  14   5      100.33       99.48      9.09 o 
   4  14   5        0.01        9.96      9.17 o 
   5  14   5        5.83        1.39     10.08 o 
   6  14   5       78.95       75.60      9.66 o 
   7  14   5        7.11        4.67      9.12 o 
   8  14   5        0.52        8.16     11.08 o 
   1  15   5        9.22       12.44      8.55 o 
   2  15   5      310.86      313.40     14.86 o 
   3  15   5        5.11       22.00      9.25 o 
   4  15   5        0.06       -1.69     10.32 o 
   5  15   5        3.01        2.62     11.25 o 
   6  15   5      408.08      435.37     34.68 o 
   7  15   5        0.00       12.13      9.60 o 
   8  15   5        0.53       17.31      9.80 o 
   0  16   5       28.03       46.52     13.19 o 
   1  16   5       30.03       48.42      8.88 o 
   2  16   5       11.28        4.93      8.95 o 
   3  16   5        9.34       17.36      9.28 o 
   4  16   5       97.40      100.02     10.97 o 
   5  16   5       64.13       55.53      9.96 o 
   6  16   5        0.32       13.58     10.77 o 
   7  16   5        0.24        1.34      8.83 o 
   1  17   5        1.18        4.18      8.63 o 
   2  17   5      262.88      273.78      9.57 o 
   3  17   5       12.16       21.45     10.60 o 
   4  17   5        9.28       12.00      9.39 o 
   5  17   5        4.20        8.60     11.00 o 
   6  17   5        0.27       15.67     12.41 o 
   0  18   5      284.18      310.59     19.16 o 
   1  18   5        3.52       12.06      8.09 o 
   2  18   5       12.42       14.60      8.95 o 
   3  18   5        6.88       20.18      9.47 o 
   4  18   5        7.11        3.54     10.66 o 
   5  18   5       36.97       51.64      9.50 o 
   6  18   5       52.81       58.26     11.79 o 
   1  19   5      111.62      147.44     10.12 o 
   2  19   5        1.39        9.32      8.52 o 
   3  19   5       73.54       67.92     10.79 o 
   4  19   5       84.87       95.77     11.04 o 
   5  19   5       49.92       40.97     11.59 o 
   0  20   5      446.40      493.67     35.88 o 
   1  20   5       48.39       50.08      8.80 o 
   2  20   5      170.42      178.79     10.38 o 
   3  20   5        7.63       11.42      9.57 o 
   4  20   5        4.37        6.93     12.27 o 
   1  21   5       19.34       19.96      8.93 o 
   2  21   5       24.85       23.30     10.09 o 
   3  21   5       16.99       -0.17     27.84 o 
   0   0   6      743.58      609.85     15.15 o 
   1   0   6    15715.42    17852.24    189.44 o 
   2   0   6     8341.07     8027.51    120.04 o 
   3   0   6     1000.61      999.51     33.66 o 
   4   0   6     1386.34     1729.51     57.42 o 
   5   0   6       68.59      167.97      9.62 o 
   6   0   6      905.15      925.41     40.93 o 
   7   0   6      222.68      225.80     10.76 o 
   8   0   6       14.93       12.74     10.19 o 
   9   0   6       22.20        6.39      9.36 o 
  10   0   6        1.68       -1.26     13.28 o 
  11   0   6       52.30       94.63     17.58 o 
   1   1   6    48187.90    52105.48    403.54 o 
   2   1   6     3332.91     3565.01     45.56 o 
   3   1   6     6488.81     6234.48    119.79 o 
   4   1   6      218.82      164.36      6.65 o 
   5   1   6      231.34      224.47      6.90 o 
   6   1   6       72.25       74.04      6.66 o 
   7   1   6      382.43      360.15     12.43 o 
   8   1   6       18.28        8.05      7.19 o 
   9   1   6      430.99      425.86     16.94 o 
  10   1   6       71.23       64.63      7.64 o 
  11   1   6        0.43       11.90     12.93 o 
   0   2   6    44692.40    48988.38   1010.68 o 
   1   2   6     2784.38     2883.88     22.92 o 
   2   2   6     8663.95     8841.91    125.33 o 
   3   2   6      131.07      116.06      6.57 o 
   4   2   6       34.20       43.92      6.87 o 
   5   2   6     1951.93     1874.29     57.46 o 
   6   2   6      225.30      233.18      7.94 o 
   7   2   6      156.97      175.90      7.05 o 
   8   2   6        5.95        6.19      7.57 o 
   9   2   6        0.14       15.64      6.86 o 
  10   2   6       65.29       65.09      8.88 o 
   1   3   6       67.60       76.13      9.27 o 
   2   3   6    13276.49    13354.98    303.59 o 
   3   3   6     4855.08     4839.88    123.74 o 
   4   3   6     8163.21     8568.76    260.56 o 
   5   3   6      386.28      439.03     14.73 o 
   6   3   6     1510.68     1501.25     39.60 o 
   7   3   6       42.56       43.08      7.28 o 
   8   3   6       30.04       29.16      7.45 o 
   9   3   6      164.17      166.35      8.59 o 
  10   3   6       55.07       31.08      7.73 o 
   0   4   6     9828.02     9500.73    221.31 o 
   1   4   6     7509.03     7425.10    121.87 o 
   2   4   6     2279.48     2382.86     43.59 o 
   3   4   6     5281.28     5657.48    174.02 o 
   4   4   6      136.91      122.97      7.73 o 
   5   4   6      216.36      200.10      6.99 o 
   6   4   6      366.83      394.51      8.88 o 
   7   4   6       65.56       67.32      7.27 o 
   8   4   6       99.23       93.08      7.32 o 
   9   4   6        0.04        7.36      6.81 o 
  10   4   6       26.43       48.67      7.79 o 
   1   5   6     8955.03     8819.81    144.38 o 
   2   5   6     1421.21     1420.19     30.87 o 
   3   5   6     1844.69     2019.76     60.42 o 
   4   5   6      935.15      841.42     31.12 o 
   5   5   6        0.74        7.47      7.02 o 
   6   5   6     4546.80     4525.11    146.44 o 
   7   5   6        0.84       12.07      6.82 o 
   8   5   6      717.73      738.87     18.50 o 
   9   5   6       86.15      107.39      7.83 o 
  10   5   6       10.25       12.38      7.46 o 
   0   6   6      912.50      959.14     37.55 o 
   1   6   6     3225.91     3244.66     73.22 o 
   2   6   6     5086.88     4787.59    127.25 o 
   3   6   6      145.95      154.23      8.61 o 
   4   6   6      540.72      533.27     18.26 o 
   5   6   6      292.51      290.51      9.14 o 
   6   6   6      373.08      387.15     11.76 o 
   7   6   6        0.61       13.21      6.76 o 
   8   6   6        7.50       28.91      7.49 o 
   9   6   6       51.74       59.34      7.36 o 
  10   6   6        0.07        7.81      8.39 o 
   1   7   6       55.68       60.58      7.86 o 
   2   7   6      587.70      546.99     14.49 o 
   3   7   6     1664.74     1637.44     60.96 o 
   4   7   6       41.99       35.15      7.37 o 
   5   7   6        0.22        6.50      7.88 o 
   6   7   6      115.01      112.68      7.65 o 
   7   7   6       88.78       72.39      6.93 o 
   8   7   6       98.37       96.36      7.62 o 
   9   7   6        5.36       16.60      7.80 o 
  10   7   6       84.72       87.54      8.59 o 
   0   8   6     4084.71     4515.38    194.78 o 
   1   8   6     1994.23     1997.93     45.45 o 
   2   8   6     1193.57     1189.65     25.47 o 
   3   8   6     1413.12     1445.88     49.89 o 
   4   8   6      198.48      199.89      9.56 o 
   5   8   6       24.31       27.62      8.47 o 
   6   8   6      249.37      263.80      8.84 o 
   7   8   6       16.10       26.09      7.44 o 
   8   8   6       32.45       23.01      6.97 o 
   9   8   6        0.04       -3.70      8.00 o 
  10   8   6        8.89       10.26      8.81 o 
   1   9   6       11.69       25.77      7.98 o 
   2   9   6      144.63      157.48      8.59 o 
   3   9   6      187.08      162.56      9.61 o 
   4   9   6      347.72      332.55     11.89 o 
   5   9   6       50.62       46.44      8.45 o 
   6   9   6        0.62        5.81      8.07 o 
   7   9   6      291.13      288.97     14.99 o 
   8   9   6       58.37       71.34      7.97 o 
   9   9   6      116.27       95.79      8.06 o 
  10   9   6       14.50       14.31      9.92 o 
   0  10   6     2735.22     2687.69    134.91 o 
   1  10   6       51.52       42.79      7.47 o 
   2  10   6     1402.83     1437.83     58.77 o 
   3  10   6       86.82       74.40      9.48 o 
   4  10   6     1093.44     1050.52     42.33 o 
   5  10   6      477.64      412.39     16.88 o 
   6  10   6      160.73      163.13      8.24 o 
   7  10   6       80.31       76.96      8.65 o 
   8  10   6       52.71       45.12      8.25 o 
   9  10   6       46.83       44.24      8.94 o 
   1  11   6       78.15       70.38      7.96 o 
   2  11   6     1051.29     1096.19     44.18 o 
   3  11   6      823.31      725.46     32.09 o 
   4  11   6        0.00        0.27      8.90 o 
   5  11   6      167.90      140.87     10.58 o 
   6  11   6       23.98       37.49      8.18 o 
   7  11   6        8.43        5.70      8.74 o 
   8  11   6        1.40        4.99      7.68 o 
   9  11   6       14.22       21.79      9.02 o 
   0  12   6     1822.16     1689.81    109.20 o 
   1  12   6        1.98        0.16      7.97 o 
   2  12   6      307.26      307.90     11.57 o 
   3  12   6      510.78      507.20     22.00 o 
   4  12   6      123.44      116.97      8.92 o 
   5  12   6      110.62      131.00     10.21 o 
   6  12   6        3.12       16.27      8.71 o 
   7  12   6        1.94        9.52     10.20 o 
   8  12   6       83.14       63.76      9.05 o 
   9  12   6        3.48       21.40      8.85 o 
   1  13   6      345.90      356.74     19.81 o 
   2  13   6      454.36      438.11     20.87 o 
   3  13   6       89.03       84.19      9.33 o 
   4  13   6      254.16      257.54     13.30 o 
   5  13   6       23.62       27.66      8.50 o 
   6  13   6      480.50      472.51     22.72 o 
   7  13   6        1.99        1.34      9.02 o 
   8  13   6       18.16       22.96     10.04 o 
   0  14   6     1249.99     1304.79     83.40 o 
   1  14   6      210.25      219.73     13.68 o 
   2  14   6     1952.30     1905.69     71.97 o 
   3  14   6       39.19       57.94      9.93 o 
   4  14   6      152.03      156.83     10.03 o 
   5  14   6      110.37      104.81      9.55 o 
   6  14   6        1.32       -1.96      9.80 o 
   7  14   6        0.47       29.73      9.22 o 
   8  14   6        0.02        9.82     12.06 o 
   1  15   6        0.85        3.72      8.02 o 
   2  15   6       25.64       33.30      8.84 o 
   3  15   6      744.31      732.26     39.91 o 
   4  15   6        3.12        3.07      8.89 o 
   5  15   6      462.60      380.30     14.80 o 
   6  15   6       64.82       69.37     12.08 o 
   7  15   6        8.07       17.56     10.23 o 
   0  16   6      206.33      194.36     13.27 o 
   1  16   6      127.54      129.75      8.96 o 
   2  16   6       22.52       26.01      8.19 o 
   3  16   6       59.22       56.00      9.90 o 
   4  16   6        1.45       18.27      9.40 o 
   5  16   6       90.84      100.11     11.40 o 
   6  16   6       22.81       14.09     10.11 o 
   7  16   6       10.49       -7.19     10.50 o 
   1  17   6       60.24       57.13      9.46 o 
   2  17   6        9.19       13.96      8.85 o 
   3  17   6        0.51        1.53      9.76 o 
   4  17   6        6.54       17.39      9.59 o 
   5  17   6        2.90       17.76     15.41 o 
   6  17   6        8.07        8.68     10.13 o 
   0  18   6      165.88      168.01     14.10 o 
   1  18   6        9.47       10.04      8.46 o 
   2  18   6        0.38        7.40      9.07 o 
   3  18   6        9.14        5.29      8.95 o 
   4  18   6       14.23       29.16     10.72 o 
   5  18   6       64.67       60.35     11.09 o 
   6  18   6       57.47       50.24     11.87 o 
   1  19   6        3.04        2.24      8.18 o 
   2  19   6       34.31       37.26      8.51 o 
   3  19   6       17.55       17.08     11.09 o 
   4  19   6        0.25        3.02     11.14 o 
   5  19   6        0.18       10.25     10.53 o 
   0  20   6        7.79       21.92     12.09 o 
   1  20   6        0.62        8.25      9.05 o 
   2  20   6       19.20       23.43      9.18 o 
   3  20   6        0.00       11.26     10.17 o 
   4  20   6        0.01       -3.96     12.56 o 
   1  21   6       17.41       21.07      8.35 o 
   2  21   6        0.29        7.17      9.28 o 
   1   1   7      443.58      462.29      7.47 o 
   2   1   7     4398.22     4577.75     51.69 o 
   3   1   7      340.61      347.16      6.59 o 
   4   1   7       31.54       30.79      6.09 o 
   5   1   7     1095.73     1190.42     29.91 o 
   6   1   7        7.07       16.64      6.08 o 
   7   1   7      318.05      317.32      9.24 o 
   8   1   7      519.22      489.67     16.82 o 
   9   1   7       23.54       31.61      7.73 o 
  10   1   7       20.53       14.66      7.64 o 
   0   2   7      329.63      317.87     11.32 o 
   1   2   7    44838.62    48488.72    465.74 o 
   2   2   7     2523.91     2347.92     29.04 o 
   3   2   7      240.55      239.15      6.29 o 
   4   2   7     3609.17     3745.95     83.46 o 
   5   2   7       46.10       49.02      6.18 o 
   6   2   7      672.06      726.77     20.08 o 
   7   2   7        1.06        4.42      7.39 o 
   8   2   7       36.80       32.79      7.44 o 
   9   2   7      126.49      137.34      7.38 o 
  10   2   7        0.27       -1.21      7.76 o 
   1   3   7    10706.19    10912.82    109.58 o 
   2   3   7      288.81      340.99      7.89 o 
   3   3   7     3287.59     3244.52     69.01 o 
   4   3   7     1806.69     1775.99     53.74 o 
   5   3   7      420.80      409.69     11.21 o 
   6   3   7     1192.79     1185.13     34.72 o 
   7   3   7       64.35       86.47      7.17 o 
   8   3   7       37.84       36.06      6.87 o 
   9   3   7       23.70       25.70      7.73 o 
  10   3   7       30.16       44.09      8.80 o 
   0   4   7    12859.22    13307.38    204.37 o 
   1   4   7     1498.04     1533.77     16.31 o 
   2   4   7      411.88      466.54     10.58 o 
   3   4   7      232.56      258.49      9.82 o 
   4   4   7       96.96      101.77      6.73 o 
   5   4   7       50.76       31.51      6.44 o 
   6   4   7      463.71      499.15     13.39 o 
   7   4   7      342.89      352.62      9.27 o 
   8   4   7      515.37      508.66     16.49 o 
   9   4   7       13.00        9.61      7.88 o 
  10   4   7       53.77       52.49      7.49 o 
   1   5   7     1403.88     1557.50     27.60 o 
   2   5   7      724.40      778.83     10.37 o 
   3   5   7       62.08       63.47      7.10 o 
   4   5   7      170.26      208.64      7.77 o 
   5   5   7        4.05        5.95      6.85 o 
   6   5   7       68.05       60.54      7.06 o 
   7   5   7        0.48       16.29      7.19 o 
   8   5   7       91.66       88.58      7.27 o 
   9   5   7       25.04       25.97      7.65 o 
  10   5   7       50.65       50.63      8.41 o 
   0   6   7      614.77      786.39     20.20 o 
   1   6   7     2156.68     2223.30     34.69 o 
   2   6   7     7247.61     7373.68    125.41 o 
   3   6   7      204.53      253.87      8.98 o 
   4   6   7     2754.06     3067.12    114.41 o 
   5   6   7     1941.51     2021.43     61.49 o 
   6   6   7       74.32       75.57      6.94 o 
   7   6   7      218.17      226.63      8.22 o 
   8   6   7       60.81       57.16      7.46 o 
   9   6   7       10.33        7.04      7.28 o 
  10   6   7       41.25       45.43      8.17 o 
   1   7   7     6573.88     6339.25    131.49 o 
   2   7   7     1980.23     2163.60     50.52 o 
   3   7   7        0.80        5.98      6.73 o 
   4   7   7      429.02      378.73     11.23 o 
   5   7   7      770.49      836.37     27.60 o 
   6   7   7     1406.18     1355.05     35.23 o 
   7   7   7      294.12      293.80      8.60 o 
   8   7   7        5.50       14.48      7.53 o 
   9   7   7      187.92      202.79      8.20 o 
  10   7   7        0.66        1.89      8.47 o 
   0   8   7     2072.55     2116.84     49.49 o 
   1   8   7        3.09       26.12      8.49 o 
   2   8   7      402.34      523.44     16.15 o 
   3   8   7      328.55      380.47     12.22 o 
   4   8   7      344.68      314.42     12.36 o 
   5   8   7     1625.27     1521.81     56.86 o 
   6   8   7      124.33      142.09      7.43 o 
   7   8   7      100.94      111.45      7.19 o 
   8   8   7        0.28        5.69      6.94 o 
   9   8   7       10.55       22.81      7.78 o 
  10   8   7       11.29       12.03      8.39 o 
   1   9   7       15.39       13.85      8.30 o 
   2   9   7       61.45       70.56      8.05 o 
   3   9   7     1641.56     1405.81     32.39 o 
   4   9   7      242.59      264.99      9.87 o 
   5   9   7      130.44      128.31      8.28 o 
   6   9   7        4.09       16.94      8.58 o 
   7   9   7       70.81       89.33      8.16 o 
   8   9   7       27.64       36.00      8.09 o 
   9   9   7       83.91       82.63      8.34 o 
   0  10   7     1766.07     1837.95     97.96 o 
   1  10   7     3833.29     3783.67    129.81 o 
   2  10   7     2000.92     2003.79     72.64 o 
   3  10   7       19.76       17.27      8.50 o 
   4  10   7       42.20       47.39      9.45 o 
   5  10   7      366.52      398.44     16.11 o 
   6  10   7      432.50      402.04     17.31 o 
   7  10   7      109.99      101.34      8.56 o 
   8  10   7        6.77       14.50      7.46 o 
   9  10   7        1.88       10.94      8.72 o 
   1  11   7     2187.78     2065.24     79.41 o 
   2  11   7      589.22      563.26     24.04 o 
   3  11   7        0.65        5.60      9.21 o 
   4  11   7      212.56      198.88      9.73 o 
   5  11   7      235.00      223.22      9.18 o 
   6  11   7      469.27      458.10     23.60 o 
   7  11   7       12.31       16.90      7.84 o 
   8  11   7       48.81       49.02      8.40 o 
   9  11   7        0.78        5.87      8.12 o 
   0  12   7      365.41      334.60     30.32 o 
   1  12   7      297.28      307.10     16.51 o 
   2  12   7      517.23      485.79     23.94 o 
   3  12   7      368.33      352.96     22.06 o 
   4  12   7      237.04      234.65     14.73 o 
   5  12   7      337.31      374.14     14.75 o 
   6  12   7        6.88       16.21      7.82 o 
   7  12   7       26.25       29.20      8.82 o 
   8  12   7        2.65       13.71      8.14 o 
   9  12   7        0.18       16.05      9.28 o 
   1  13   7       59.82       54.95      7.84 o 
   2  13   7       79.20       94.10      8.32 o 
   3  13   7      691.84      675.62     29.07 o 
   4  13   7       37.68       25.47      9.56 o 
   5  13   7        6.22       11.31      9.08 o 
   6  13   7       44.95       48.21      9.15 o 
   7  13   7        2.32        5.28      9.01 o 
   8  13   7       13.83       20.92      9.65 o 
   0  14   7      126.74      151.09     23.18 o 
   1  14   7      206.87      200.38      8.81 o 
   2  14   7      668.31      652.83     31.40 o 
   3  14   7      142.65      102.08      8.68 o 
   4  14   7       48.90       47.50      9.22 o 
   5  14   7      199.75      213.77     10.07 o 
   6  14   7       12.88       13.36     10.76 o 
   7  14   7        7.95       14.59      8.86 o 
   8  14   7       18.34       26.27     10.56 o 
   1  15   7       88.97       72.98      7.94 o 
   2  15   7       92.77       86.60      8.43 o 
   3  15   7       97.01      110.98      9.02 o 
   4  15   7      188.51      191.14     16.06 o 
   5  15   7        0.04        8.22     10.05 o 
   6  15   7        0.08       19.55     10.78 o 
   7  15   7       66.92       68.16     10.52 o 
   0  16   7      363.46      360.94     27.00 o 
   1  16   7      104.40      136.40      9.23 o 
   2  16   7       60.97       51.93      8.83 o 
   3  16   7       21.54       32.72      8.97 o 
   4  16   7       14.04       18.82     11.04 o 
   5  16   7        3.03        7.41     10.39 o 
   6  16   7        9.27        7.87     10.97 o 
   7  16   7        4.49        5.18      9.67 o 
   1  17   7        7.22        9.77      8.59 o 
   2  17   7       12.14       10.72      7.94 o 
   3  17   7       21.75       18.02      8.00 o 
   4  17   7      204.00      176.22     12.09 o 
   5  17   7        1.03       -1.67     11.84 o 
   6  17   7       22.56       23.34     10.22 o 
   0  18   7       11.83        8.57     11.62 o 
   1  18   7        8.59       14.53      8.28 o 
   2  18   7        3.56        2.47      7.82 o 
   3  18   7       21.58       17.43      9.33 o 
   4  18   7       38.22       32.20     10.10 o 
   5  18   7        2.46        8.99     11.67 o 
   6  18   7       54.57       47.54     19.36 o 
   1  19   7       15.42       20.69      9.53 o 
   2  19   7        0.90       -0.40      9.29 o 
   3  19   7       47.92       52.76     10.00 o 
   4  19   7       53.35       44.23      9.37 o 
   5  19   7       36.98       53.24     10.87 o 
   0  20   7       22.51       26.32     13.64 o 
   1  20   7       29.83       29.06      8.85 o 
   2  20   7        0.55        8.50      9.69 o 
   3  20   7        9.20       15.81      9.58 o 
   4  20   7        8.88        9.63     10.13 o 
   1  21   7       26.20       25.83      9.42 o 
   2  21   7        0.30       10.18     10.11 o 
   0   0   8    25899.99    28060.54     94.06 o 
   1   0   8     8776.90     9033.57     85.46 o 
   2   0   8      874.18      849.11     17.33 o 
   3   0   8     5544.49     6047.96    104.75 o 
   4   0   8      683.04      789.52     20.95 o 
   5   0   8       88.15       89.07      8.95 o 
   6   0   8      387.45      362.36     18.60 o 
   7   0   8       62.81       67.21     10.00 o 
   8   0   8        5.96        1.88     11.29 o 
   9   0   8      117.20      110.59     10.96 o 
  10   0   8        9.25       12.86     12.26 o 
   1   1   8      237.03      214.68      6.27 o 
   2   1   8     3643.45     3530.84     30.80 o 
   3   1   8     4182.00     4258.47     58.80 o 
   4   1   8     1894.59     2023.72     38.65 o 
   5   1   8     1932.51     1985.89     47.53 o 
   6   1   8      446.97      448.28     11.69 o 
   7   1   8       37.94       45.42      6.88 o 
   8   1   8       28.56       29.71      7.29 o 
   9   1   8       23.77       24.25      7.25 o 
  10   1   8       58.42       64.67      8.46 o 
   0   2   8     2527.17     3069.94     28.63 o 
   1   2   8     2449.30     2370.69     16.09 o 
   2   2   8     8881.03     9364.20    140.96 o 
   3   2   8      104.27      109.54      6.24 o 
   4   2   8      558.71      507.18      8.09 o 
   5   2   8        8.23       21.09      5.85 o 
   6   2   8      207.31      269.76      9.15 o 
   7   2   8       40.56       51.00      8.10 o 
   8   2   8      325.86      325.34     10.92 o 
   9   2   8      195.92      194.09     10.21 o 
  10   2   8        0.22        7.64      7.77 o 
   1   3   8       15.01       21.79      6.52 o 
   2   3   8      687.39      707.55     10.39 o 
   3   3   8     3348.22     3632.92     54.85 o 
   4   3   8      692.10      706.07     12.39 o 
   5   3   8      842.30      797.33     16.33 o 
   6   3   8      817.53      858.52     22.83 o 
   7   3   8     1196.16     1242.90     34.64 o 
   8   3   8      220.49      246.64      9.82 o 
   9   3   8      193.55      212.32      9.02 o 
  10   3   8        1.36        1.16      7.71 o 
   0   4   8      407.27      408.90     12.50 o 
   1   4   8     5987.60     5924.58     86.24 o 
   2   4   8     7951.77     8574.85    121.76 o 
   3   4   8     4698.09     4558.72     92.81 o 
   4   4   8       50.81       79.52      6.70 o 
   5   4   8      885.05      829.97     22.38 o 
   6   4   8     1689.52     1685.56     42.39 o 
   7   4   8       57.52       46.91      6.72 o 
   8   4   8       82.44       82.19      6.96 o 
   9   4   8      617.90      638.13     23.39 o 
  10   4   8        3.14       10.87      7.69 o 
   1   5   8      603.20      729.02      9.49 o 
   2   5   8     4933.59     5155.70     82.96 o 
   3   5   8      855.20      839.77     22.65 o 
   4   5   8      633.64      605.08     19.91 o 
   5   5   8      435.19      444.65     11.78 o 
   6   5   8       43.55       38.88      7.08 o 
   7   5   8     1419.63     1419.68     30.28 o 
   8   5   8       27.09       36.32      6.68 o 
   9   5   8       40.02       55.40      7.99 o 
  10   5   8        3.23       11.56      8.28 o 
   0   6   8     2253.22     2288.90     77.48 o 
   1   6   8    13805.20    14779.63    266.00 o 
   2   6   8      461.44      514.80      8.83 o 
   3   6   8        2.98        5.48      6.98 o 
   4   6   8     1015.84      993.30     33.16 o 
   5   6   8      441.67      450.02     17.26 o 
   6   6   8      189.84      227.00      7.09 o 
   7   6   8       50.42       47.63      7.13 o 
   8   6   8        0.12        2.03      6.79 o 
   9   6   8       14.77       14.43      7.41 o 
  10   6   8       11.51        2.69      7.92 o 
   1   7   8     1039.77     1064.62     15.29 o 
   2   7   8      585.06      642.52     14.42 o 
   3   7   8      487.64      495.68     11.07 o 
   4   7   8        4.10       19.96      7.58 o 
   5   7   8      229.40      209.66      7.78 o 
   6   7   8       69.13       61.00      7.59 o 
   7   7   8      189.60      179.19      7.27 o 
   8   7   8       66.97       82.55      7.61 o 
   9   7   8        0.97       16.88      7.62 o 
  10   7   8        3.41       13.89      8.58 o 
   0   8   8      436.22      496.96     12.91 o 
   1   8   8       78.67       69.77      7.71 o 
   2   8   8      881.24      780.50     22.02 o 
   3   8   8      133.57      170.85      7.54 o 
   4   8   8        0.29        8.18      6.93 o 
   5   8   8      286.35      290.17     10.12 o 
   6   8   8       83.95       85.37      8.13 o 
   7   8   8        9.47       10.43      6.93 o 
   8   8   8       18.15       27.24      7.67 o 
   9   8   8        0.06        0.93      6.88 o 
  10   8   8       12.18       21.85      8.35 o 
   1   9   8      182.41      173.80      7.77 o 
   2   9   8      197.30      243.25      8.12 o 
   3   9   8        7.84       23.34      8.16 o 
   4   9   8        2.50       -2.01      7.31 o 
   5   9   8      167.63      170.71      9.29 o 
   6   9   8       26.61       36.91      8.22 o 
   7   9   8        1.34        4.06      8.01 o 
   8   9   8       33.56       22.99      7.55 o 
   9   9   8      102.83       94.89      8.61 o 
   0  10   8     1656.01     1631.03     69.85 o 
   1  10   8      222.60      240.35      8.50 o 
   2  10   8      510.38      507.04     16.29 o 
   3  10   8     1822.72     1802.73     50.73 o 
   4  10   8        1.97        6.58      8.28 o 
   5  10   8      156.74      175.46      8.91 o 
   6  10   8       24.62       22.42      8.23 o 
   7  10   8      113.78       95.28      8.33 o 
   8  10   8        2.45       -1.48      8.07 o 
   9  10   8       29.13       32.20      8.05 o 
   1  11   8      988.83      983.21     31.76 o 
   2  11   8       20.76       25.70      7.58 o 
   3  11   8       22.74       44.47      8.81 o 
   4  11   8      144.96      129.30      8.96 o 
   5  11   8       49.14       52.98      7.95 o 
   6  11   8        7.20       18.07      8.22 o 
   7  11   8        7.85        9.46      7.81 o 
   8  11   8       29.26       22.83      7.43 o 
   9  11   8       66.80       50.74      9.61 o 
   0  12   8      276.18      265.27     16.77 o 
   1  12   8     1681.53     1623.41     55.70 o 
   2  12   8       20.06       21.92      8.80 o 
   3  12   8       62.80       54.69      8.40 o 
   4  12   8      423.47      472.10     21.29 o 
   5  12   8       38.50       58.70      8.81 o 
   6  12   8       58.05       64.85      8.65 o 
   7  12   8      206.85      165.46      8.61 o 
   8  12   8        5.20       11.23      7.82 o 
   9  12   8       59.29       52.85     18.22 o 
   1  13   8      579.72      635.86     28.81 o 
   2  13   8      486.06      499.93     28.52 o 
   3  13   8     2004.19     1953.15     83.13 o 
   4  13   8       83.54       75.37      8.82 o 
   5  13   8      566.39      513.05     23.55 o 
   6  13   8        3.76       13.79      8.72 o 
   7  13   8       38.86       33.47      8.95 o 
   8  13   8       52.42       40.60      9.53 o 
   0  14   8       25.37       23.56     10.47 o 
   1  14   8      987.73     1011.85     49.13 o 
   2  14   8        0.03       11.54      8.83 o 
   3  14   8      360.98      321.03     19.08 o 
   4  14   8        2.17        4.53      9.03 o 
   5  14   8       51.28       50.62      9.57 o 
   6  14   8        3.90       10.60     10.59 o 
   7  14   8       20.14       13.01      9.37 o 
   8  14   8       21.97       33.67     12.28 o 
   1  15   8       31.76       26.91      8.05 o 
   2  15   8      300.28      302.44     15.44 o 
   3  15   8      251.61      280.28     14.00 o 
   4  15   8      111.77      124.51      9.48 o 
   5  15   8        0.15       15.21      9.06 o 
   6  15   8       15.40        7.99      9.27 o 
   7  15   8        1.02       14.27     10.49 o 
   0  16   8      150.94      126.47     10.76 o 
   1  16   8        0.32       13.49      8.14 o 
   2  16   8        0.02       11.98      8.19 o 
   3  16   8        4.73       19.18      8.58 o 
   4  16   8       69.84       76.21     10.23 o 
   5  16   8        4.38       18.51     11.46 o 
   6  16   8       11.09        9.31     12.15 o 
   7  16   8        0.12        1.32      9.39 o 
   1  17   8       13.97       21.63      7.66 o 
   2  17   8       25.20       29.68      8.40 o 
   3  17   8        0.03        1.05      8.71 o 
   4  17   8       26.90       27.33     10.16 o 
   5  17   8        0.02        2.74     10.12 o 
   6  17   8        0.04        1.00     10.28 o 
   0  18   8        9.10       15.54     13.10 o 
   1  18   8       43.92       50.41      8.83 o 
   2  18   8       29.80       37.47      8.28 o 
   3  18   8       37.13       58.37     10.38 o 
   4  18   8       22.02       23.22     11.23 o 
   5  18   8       68.55       69.70     10.96 o 
   1  19   8        4.23        8.62      8.75 o 
   2  19   8       40.39       35.35      9.42 o 
   3  19   8       43.69       52.69     10.69 o 
   4  19   8       36.76       30.50      9.02 o 
   5  19   8        0.97       16.55     19.91 o 
   0  20   8       82.93       83.35     11.76 o 
   1  20   8       12.37       11.82      9.78 o 
   2  20   8        4.68        6.79      9.23 o 
   3  20   8        1.56        2.16     10.00 o 
   1  21   8        8.25       15.40     10.42 o 
   2  21   8        0.90       11.39     14.46 o 
   1   1   9     3191.85     3143.45     27.40 o 
   2   1   9     1253.02     1347.06     15.98 o 
   3   1   9      832.97      995.97     13.63 o 
   4   1   9      668.10      644.73     12.56 o 
   5   1   9      636.91      566.55     13.87 o 
   6   1   9      458.21      501.65     14.60 o 
   7   1   9        0.25       11.68      6.54 o 
   8   1   9      111.75      122.84      7.17 o 
   9   1   9        2.08        4.77      7.24 o 
  10   1   9       36.34       32.89      7.71 o 
   0   2   9    20904.24    21958.81    319.76 o 
   1   2   9       97.40       80.92      5.67 o 
   2   2   9      368.15      354.53      6.80 o 
   3   2   9     3862.30     4076.32     50.72 o 
   4   2   9      697.29      750.15     11.27 o 
   5   2   9       18.10       25.93      5.75 o 
   6   2   9      208.07      175.12      7.20 o 
   7   2   9      322.37      298.49     11.57 o 
   8   2   9       16.89       15.65      7.37 o 
   9   2   9       10.05       12.51      6.92 o 
  10   2   9       29.54       21.54      7.54 o 
   1   3   9     5330.36     5469.72     59.04 o 
   2   3   9       13.50       16.18      5.90 o 
   3   3   9     4287.24     4459.41     70.10 o 
   4   3   9      401.19      433.86      9.82 o 
   5   3   9       17.73       20.08      6.33 o 
   6   3   9       53.45       41.20      7.16 o 
   7   3   9      695.95      736.44     15.54 o 
   8   3   9      147.69      174.09      9.08 o 
   9   3   9       19.30       27.01      7.09 o 
  10   3   9        3.02        8.41      7.83 o 
   0   4   9      141.38      123.50     10.20 o 
   1   4   9     1752.76     1690.08     18.72 o 
   2   4   9       51.62       46.30      5.42 o 
   3   4   9      118.89      108.82      6.12 o 
   4   4   9     2395.25     2270.44     45.20 o 
   5   4   9      115.52      127.97      7.10 o 
   6   4   9      106.55      119.92      6.43 o 
   7   4   9       45.57       44.52      6.60 o 
   8   4   9       22.82       38.57      7.37 o 
   9   4   9       17.28       14.84      8.45 o 
  10   4   9        1.91        5.70      7.14 o 
   1   5   9      169.57      132.79      6.83 o 
   2   5   9      513.90      519.09     10.75 o 
   3   5   9       66.37       70.63      6.56 o 
   4   5   9      606.43      607.78     13.84 o 
   5   5   9       12.05       14.33      6.34 o 
   6   5   9      249.01      267.87      6.85 o 
   7   5   9      371.84      408.46     11.31 o 
   8   5   9       46.00       47.21      7.52 o 
   9   5   9      301.27      279.76     13.33 o 
  10   5   9       20.78       26.67      7.92 o 
   0   6   9     6912.68     7122.37    158.65 o 
   1   6   9     2593.48     2700.96     30.95 o 
   2   6   9     2909.23     2883.50     47.95 o 
   3   6   9     2347.30     2321.01     43.36 o 
   4   6   9      245.54      264.71      9.65 o 
   5   6   9      612.84      643.84     18.05 o 
   6   6   9     1256.84     1221.71     36.40 o 
   7   6   9        3.47        4.02      6.42 o 
   8   6   9        9.60       14.58      6.71 o 
   9   6   9       46.89       54.04      7.70 o 
  10   6   9        7.02        0.08      8.60 o 
   1   7   9      646.76      693.18     12.26 o 
   2   7   9        7.85       -1.54      6.75 o 
   3   7   9        3.97        8.46      6.48 o 
   4   7   9      338.30      350.65     11.72 o 
   5   7   9       35.94       48.11      6.51 o 
   6   7   9       32.70       36.86      6.94 o 
   7   7   9      256.49      287.76      9.39 o 
   8   7   9      233.06      236.35      7.36 o 
   9   7   9      272.74      279.76     10.96 o 
  10   7   9       18.63       23.48      8.59 o 
   0   8   9     2386.76     2562.64     66.41 o 
   1   8   9        9.54       21.41      7.41 o 
   2   8   9      608.69      607.89     11.60 o 
   3   8   9      484.15      509.72     15.10 o 
   4   8   9      153.20      148.19      8.28 o 
   5   8   9       11.70       19.92      7.58 o 
   6   8   9      220.72      255.04      7.14 o 
   7   8   9       92.05       81.01      6.85 o 
   8   8   9        6.58       11.97      7.04 o 
   9   8   9       26.10       35.33      8.49 o 
  10   8   9       37.15       37.75     29.73 o 
   1   9   9       65.29       76.10      8.47 o 
   2   9   9      741.34      752.94     25.03 o 
   3   9   9     1657.14     1586.56     40.11 o 
   4   9   9        5.62       17.26      8.00 o 
   5   9   9        2.97       11.57      7.46 o 
   6   9   9      455.84      482.59     22.39 o 
   7   9   9        4.86        2.37      6.92 o 
   8   9   9       16.68       20.88      7.19 o 
   9   9   9       37.00       41.93      7.96 o 
   0  10   9        9.10        9.48     12.58 o 
   1  10   9      886.76      832.79     17.97 o 
   2  10   9       90.90      101.60      8.04 o 
   3  10   9        3.20        9.52      8.02 o 
   4  10   9      405.66      466.30     16.75 o 
   5  10   9       38.90       54.44      8.56 o 
   6  10   9       79.14       79.00      7.59 o 
   7  10   9       35.64       51.78      7.79 o 
   8  10   9        0.02       10.15      8.30 o 
   9  10   9        3.98       13.50      9.14 o 
   1  11   9       25.50       36.64      8.53 o 
   2  11   9        3.23        5.25      7.81 o 
   3  11   9     2288.50     2216.36     60.93 o 
   4  11   9      945.77      968.65     39.05 o 
   5  11   9     1232.61     1153.15     39.69 o 
   6  11   9      195.02      217.61      8.33 o 
   7  11   9        9.09       25.86      8.90 o 
   8  11   9       27.26       38.00      7.49 o 
   9  11   9       62.61       58.37      7.90 o 
   0  12   9      203.44      252.16     13.52 o 
   1  12   9     1462.08     1402.68     48.07 o 
   2  12   9      328.83      371.83     14.92 o 
   3  12   9      149.09      123.94      8.93 o 
   4  12   9        0.05        5.41      9.67 o 
   5  12   9      391.89      385.15      9.19 o 
   6  12   9       34.12       44.90      8.29 o 
   7  12   9        0.28        1.54      7.96 o 
   8  12   9        0.05        3.71      7.51 o 
   1  13   9      438.41      460.65     13.64 o 
   2  13   9      445.64      431.60     18.97 o 
   3  13   9      272.02      274.40      9.88 o 
   4  13   9       26.18       32.84      9.48 o 
   5  13   9      337.26      355.69     20.57 o 
   6  13   9       68.16       72.73      8.16 o 
   7  13   9        4.84        8.91      8.05 o 
   8  13   9        0.05       11.94      7.90 o 
   0  14   9       33.88       51.11     12.10 o 
   1  14   9       25.39       30.34      8.39 o 
   2  14   9       32.13       33.45      7.91 o 
   3  14   9      424.97      425.70     13.01 o 
   4  14   9        1.08       16.13      8.90 o 
   5  14   9      207.86      162.08      8.71 o 
   6  14   9        4.83       20.22      7.97 o 
   7  14   9       31.34       36.71      9.93 o 
   8  14   9        0.29        1.63      8.23 o 
   1  15   9      203.20      178.03      8.59 o 
   2  15   9        9.34       20.32      7.97 o 
   3  15   9       10.10        8.92      8.92 o 
   4  15   9       20.89       20.35      8.23 o 
   5  15   9       47.11       57.83      8.75 o 
   6  15   9        0.01        2.51      9.79 o 
   7  15   9      103.70      101.25     10.27 o 
   0  16   9      300.94      278.23     26.80 o 
   1  16   9      351.20      362.27     17.65 o 
   2  16   9       12.76        9.86      7.67 o 
   3  16   9       65.17       67.71      8.72 o 
   4  16   9       28.56       31.25      9.73 o 
   5  16   9       18.98       24.96      9.63 o 
   6  16   9       37.11       25.18      9.77 o 
   7  16   9        2.29        7.52      9.82 o 
   1  17   9        2.86        8.94      7.50 o 
   2  17   9       43.26       51.60      8.27 o 
   3  17   9        3.53       10.20      9.17 o 
   4  17   9        2.55       14.09      9.48 o 
   5  17   9       28.52       15.82     10.87 o 
   6  17   9        0.91       11.85      9.66 o 
   0  18   9      176.32      154.01     12.52 o 
   1  18   9       89.92       63.59      8.15 o 
   2  18   9      199.43      193.83     10.77 o 
   3  18   9       78.03       56.61     10.53 o 
   4  18   9        9.62        8.85     10.30 o 
   5  18   9        3.67       10.03      9.01 o 
   1  19   9        7.32        3.27      8.77 o 
   2  19   9       51.34       56.27     10.16 o 
   3  19   9        0.46        9.79     10.42 o 
   4  19   9        0.05       10.74     10.16 o 
   0  20   9        5.91        0.18     12.07 o 
   1  20   9       32.94       29.92     10.09 o 
   2  20   9       25.16       20.24      9.64 o 
   3  20   9        1.39        2.19     10.22 o 
   1  21   9        2.65        8.79      9.46 o 
   0   0  10     3516.11     3874.54     23.15 o 
   1   0  10     4349.25     4286.01     25.00 o 
   2   0  10     9803.16     9971.83    111.91 o 
   3   0  10    13680.16    14975.63    249.57 o 
   4   0  10     2403.08     2527.77     65.26 o 
   5   0  10      712.85      769.76     27.31 o 
   6   0  10     2120.13     2053.11     99.36 o 
   7   0  10        9.00        8.48     10.12 o 
   8   0  10        4.94       15.24      9.53 o 
   9   0  10       39.60       44.74     10.79 o 
  10   0  10      362.82      392.90     25.34 o 
   1   1  10     2683.04     2649.60     16.25 o 
   2   1  10     1674.58     1622.81     16.26 o 
   3   1  10     5076.42     5421.96     72.05 o 
   4   1  10     2942.87     3146.49     46.28 o 
   5   1  10     1845.73     1986.41     48.90 o 
   6   1  10     2259.75     2243.55     63.62 o 
   7   1  10        3.34       11.22      6.92 o 
   8   1  10      168.84      172.85      8.31 o 
   9   1  10        0.03       14.70      7.73 o 
  10   1  10       35.96       36.32      7.33 o 
   0   2  10    15854.98    15909.00    159.92 o 
   1   2  10      799.27      748.91      6.87 o 
   2   2  10      155.47      192.38      6.33 o 
   3   2  10     1130.51     1181.18     14.21 o 
   4   2  10      541.37      442.95      6.99 o 
   5   2  10       84.02       91.69      6.26 o 
   6   2  10        6.83       10.81      6.71 o 
   7   2  10      475.21      480.75     11.73 o 
   8   2  10       60.99       48.41      7.07 o 
   9   2  10        0.00        1.52      6.94 o 
  10   2  10       28.55       40.31      7.84 o 
   1   3  10       61.48       74.22      6.54 o 
   2   3  10     4115.08     4029.26     43.81 o 
   3   3  10      251.52      231.53      6.59 o 
   4   3  10     4679.58     4822.14     76.86 o 
   5   3  10      177.95      169.97      6.24 o 
   6   3  10        1.40        6.13      6.47 o 
   7   3  10      150.77      155.55      7.28 o 
   8   3  10       91.24      107.61      7.63 o 
   9   3  10        0.12        3.61      7.19 o 
  10   3  10        3.65       13.35      7.88 o 
   0   4  10    33218.57    35127.77    399.18 o 
   1   4  10      392.34      448.67     25.34 o 
   2   4  10      686.58      664.79      9.04 o 
   3   4  10       39.10       66.46      5.44 o 
   4   4  10        3.03       11.99      6.23 o 
   5   4  10      386.91      428.92      9.70 o 
   6   4  10        5.11       18.67      7.15 o 
   7   4  10       18.31       24.71      6.28 o 
   8   4  10       30.81       31.28      6.75 o 
   9   4  10       11.00       14.00      7.29 o 
  10   4  10        9.41       13.65      8.16 o 
   1   5  10      332.78      339.24      7.36 o 
   2   5  10        7.86       13.80      6.20 o 
   3   5  10       43.69       54.96      5.46 o 
   4   5  10     4026.15     4310.60     78.97 o 
   5   5  10       83.61       94.49      6.49 o 
   6   5  10      241.74      239.30      6.74 o 
   7   5  10      551.45      572.19     17.34 o 
   8   5  10       11.88        7.55      7.20 o 
   9   5  10       99.10      110.66      8.33 o 
  10   5  10        3.57       12.26      7.67 o 
   0   6  10     2428.39     2656.65     53.86 o 
   1   6  10      322.85      372.73      8.78 o 
   2   6  10     1290.04     1263.03     18.19 o 
   3   6  10      255.40      281.26      7.82 o 
   4   6  10        1.66        4.36      5.72 o 
   5   6  10      734.44      755.81     16.63 o 
   6   6  10        0.15        7.21      6.12 o 
   7   6  10       76.50       76.93      6.62 o 
   8   6  10        5.93        8.46      7.51 o 
   9   6  10        1.16       12.78      7.29 o 
  10   6  10        0.55        7.04      7.43 o 
   1   7  10      364.73      372.56      7.63 o 
   2   7  10     3207.83     3168.11     52.82 o 
   3   7  10     1540.21     1624.95     33.50 o 
   4   7  10        3.35       14.03      6.92 o 
   5   7  10      948.82      973.75     28.48 o 
   6   7  10      394.61      375.16     14.29 o 
   7   7  10        9.44       17.36      6.12 o 
   8   7  10      211.26      161.64      8.11 o 
   9   7  10        1.76       10.32      7.92 o 
  10   7  10        0.06        8.51      8.29 o 
   0   8  10      704.19      849.43     21.22 o 
   1   8  10      352.04      285.33      7.76 o 
   2   8  10     1272.46     1337.79     20.50 o 
   3   8  10       37.53       44.81      7.52 o 
   4   8  10       66.73       70.32      8.12 o 
   5   8  10       79.51       85.78      7.66 o 
   6   8  10       73.33       69.98      6.64 o 
   7   8  10       26.92       28.61      6.58 o 
   8   8  10       29.38       31.54      7.00 o 
   9   8  10        0.35        7.90      7.59 o 
   1   9  10      139.57      161.49      8.45 o 
   2   9  10      177.85      197.33      8.11 o 
   3   9  10      125.74      128.25      7.67 o 
   4   9  10     2546.13     2598.00     75.23 o 
   5   9  10     1066.25     1073.03     34.60 o 
   6   9  10       29.43       28.57      6.72 o 
   7   9  10        3.90       16.51      7.53 o 
   8   9  10       30.74       23.69      6.89 o 
   9   9  10        6.72        8.18      7.96 o 
   0  10  10      121.30      122.37     10.34 o 
   1  10  10      163.86      169.01      8.25 o 
   2  10  10        5.44       16.53      8.48 o 
   3  10  10      745.97      771.22     24.24 o 
   4  10  10       53.76       55.10      7.12 o 
   5  10  10      237.67      230.92     12.63 o 
   6  10  10       96.46       78.50      7.97 o 
   7  10  10      102.60      103.72      7.55 o 
   8  10  10        0.09        4.83      7.87 o 
   9  10  10        0.70        8.39      7.39 o 
   1  11  10       41.76       52.81      7.99 o 
   2  11  10      252.87      289.56      9.32 o 
   3  11  10       41.01       33.04      7.64 o 
   4  11  10        7.87        9.13      7.10 o 
   5  11  10      107.88      118.59      8.23 o 
   6  11  10      103.32      116.98      8.48 o 
   7  11  10       54.75       56.95      7.65 o 
   8  11  10        8.88       10.87      8.72 o 
   9  11  10        5.09        8.47      9.25 o 
   0  12  10        2.75        1.80      9.96 o 
   1  12  10       81.94       72.96      8.06 o 
   2  12  10       41.02       54.66      8.09 o 
   3  12  10        1.21        7.64      8.29 o 
   4  12  10        4.23       -2.46      9.56 o 
   5  12  10      183.48      166.06      8.73 o 
   6  12  10       67.79       65.70      8.27 o 
   7  12  10       23.17       33.08      9.25 o 
   8  12  10       76.70       73.82      8.68 o 
   1  13  10       17.10       18.55      8.81 o 
   2  13  10      156.52      162.53      8.06 o 
   3  13  10       37.27       34.97      7.97 o 
   4  13  10      186.49      165.37      8.72 o 
   5  13  10        0.48       13.86      8.37 o 
   6  13  10      336.92      345.07     17.37 o 
   7  13  10        0.69        8.59     10.18 o 
   8  13  10       52.33       58.02      8.08 o 
   0  14  10       54.13       63.90     10.43 o 
   1  14  10      412.86      429.15     22.23 o 
   2  14  10        1.23        7.28      7.33 o 
   3  14  10       21.43       27.59      8.09 o 
   4  14  10      100.49      116.25     10.66 o 
   5  14  10        4.73       -4.08      9.21 o 
   6  14  10        0.18       13.37      8.40 o 
   7  14  10        3.61       11.01      8.91 o 
   1  15  10       32.31       36.98      8.78 o 
   2  15  10        0.47        2.43      7.49 o 
   3  15  10       13.25       22.03      7.96 o 
   4  15  10       74.92       51.75      8.92 o 
   5  15  10       10.91       10.08      8.49 o 
   6  15  10       38.59       45.37      9.09 o 
   7  15  10       26.77       34.52      8.84 o 
   0  16  10      409.55      394.93     30.46 o 
   1  16  10       73.40       73.91      8.27 o 
   2  16  10       27.51       28.84      7.79 o 
   3  16  10      229.71      195.16     15.77 o 
   4  16  10      104.05      120.57      9.25 o 
   5  16  10       11.62       18.18      7.86 o 
   6  16  10       18.13       21.05      8.96 o 
   1  17  10        6.96       14.71      7.25 o 
   2  17  10      149.00      182.57      9.00 o 
   3  17  10       44.98       39.88      8.78 o 
   4  17  10      102.27       77.95      9.53 o 
   5  17  10        9.40       16.51      9.22 o 
   6  17  10       66.60       68.63     10.78 o 
   0  18  10       25.96       62.01     12.13 o 
   1  18  10       17.71       19.48      9.40 o 
   2  18  10       30.42       26.38      8.75 o 
   3  18  10       18.23       32.35     10.07 o 
   4  18  10       23.54       21.06      8.46 o 
   5  18  10        0.68       16.53      8.94 o 
   1  19  10       13.05       13.52      9.73 o 
   2  19  10        6.92       16.80     10.05 o 
   3  19  10       19.40       27.07     11.27 o 
   4  19  10       11.53       26.26      9.73 o 
   0  20  10        0.80        7.89     11.17 o 
   1  20  10       24.41       24.84     10.65 o 
   2  20  10        3.73        4.50     10.04 o 
   3  20  10       27.74       25.35     10.96 o 
   1   1  11      834.65      796.85      7.52 o 
   2   1  11      340.61      374.88      5.90 o 
   3   1  11      494.58      542.64      6.25 o 
   4   1  11      216.78      198.30      5.71 o 
   5   1  11      502.34      545.89     11.69 o 
   6   1  11       91.10      104.07      6.20 o 
   7   1  11       60.89       60.47      7.06 o 
   8   1  11      280.79      263.31      8.43 o 
   9   1  11        3.53       11.50      7.38 o 
  10   1  11        3.56        6.61      8.33 o 
   0   2  11     2399.35     2487.89     20.82 o 
   1   2  11     2088.05     2185.03     22.57 o 
   2   2  11      517.71      487.05      6.69 o 
   3   2  11      288.96      291.14      5.92 o 
   4   2  11        4.27        4.17      6.24 o 
   5   2  11       15.42       20.55      5.91 o 
   6   2  11       13.90        6.75      6.29 o 
   7   2  11      676.96      623.60     24.63 o 
   8   2  11      121.80      122.90      7.39 o 
   9   2  11        1.65       12.67      7.56 o 
  10   2  11       21.97       35.91      6.89 o 
   1   3  11     3850.34     3925.49     35.83 o 
   2   3  11       35.31       35.00      5.83 o 
   3   3  11       17.59       26.12      5.67 o 
   4   3  11        0.31        8.71      5.40 o 
   5   3  11      337.18      312.07      6.49 o 
   6   3  11      789.22      809.51     21.61 o 
   7   3  11        3.57       12.75      7.44 o 
   8   3  11      234.45      212.75      8.73 o 
   9   3  11        3.97        2.66      7.38 o 
  10   3  11       21.92       19.46      7.68 o 
   0   4  11      563.03      622.38     10.13 o 
   1   4  11      636.41      690.77      7.76 o 
   2   4  11     2005.19     2015.42     29.27 o 
   3   4  11      620.71      683.93      9.60 o 
   4   4  11     1505.55     1518.84     26.36 o 
   5   4  11       61.77       54.46      5.73 o 
   6   4  11      558.54      542.09     14.13 o 
   7   4  11       98.41      102.67      7.02 o 
   8   4  11        3.77       11.36      5.97 o 
   9   4  11       58.90       65.33      8.50 o 
  10   4  11        2.91        9.09      7.65 o 
   1   5  11     3980.98     4234.99     32.69 o 
   2   5  11     8162.26     7849.22     96.29 o 
   3   5  11      231.68      230.62      6.06 o 
   4   5  11     1493.22     1470.63     21.84 o 
   5   5  11      807.38      836.71     19.50 o 
   6   5  11       61.38       75.34      6.42 o 
   7   5  11      382.58      383.74      8.27 o 
   8   5  11       77.49       93.20      6.81 o 
   9   5  11       19.44       19.21      8.16 o 
  10   5  11        1.34       11.09      8.60 o 
   0   6  11      169.94       74.44     10.06 o 
   1   6  11      482.91      462.89      7.44 o 
   2   6  11      901.29      920.65     13.88 o 
   3   6  11      267.13      316.98      7.07 o 
   4   6  11       39.60       40.60      5.76 o 
   5   6  11        0.98       10.20      6.07 o 
   6   6  11     1086.58     1084.57     30.58 o 
   7   6  11       62.30       77.79      6.87 o 
   8   6  11        1.89       10.60      6.08 o 
   9   6  11        0.02       10.79      7.48 o 
  10   6  11        2.53       14.45      8.41 o 
   1   7  11      411.73      391.48      7.63 o 
   2   7  11     5080.41     4988.98     79.50 o 
   3   7  11      842.16      843.91     19.66 o 
   4   7  11     2771.08     2749.90     62.26 o 
   5   7  11       54.19       56.58      6.71 o 
   6   7  11      191.70      196.99      8.31 o 
   7   7  11        0.00       -1.35      6.10 o 
   8   7  11        0.19       -0.30      7.26 o 
   9   7  11       22.08       29.75      7.39 o 
   0   8  11     3306.97     3283.66     90.92 o 
   1   8  11      878.02      901.24     11.17 o 
   2   8  11     4737.28     4780.53     87.29 o 
   3   8  11       72.78       83.77      7.44 o 
   4   8  11       21.08       13.03      7.77 o 
   5   8  11       83.58       95.28      6.46 o 
   6   8  11       27.46       29.28      7.02 o 
   7   8  11       90.22       77.51      6.53 o 
   8   8  11       42.57       43.82      7.22 o 
   9   8  11        5.22        5.18      7.20 o 
   1   9  11       79.74       90.35      7.12 o 
   2   9  11       86.68       97.17      6.88 o 
   3   9  11       41.54       48.22      6.58 o 
   4   9  11       29.14       43.79      7.27 o 
   5   9  11      102.63      123.53      7.01 o 
   6   9  11       72.61       91.40      7.14 o 
   7   9  11       88.61       84.43      7.29 o 
   8   9  11      210.48      200.38      7.85 o 
   9   9  11       69.68       65.21      7.51 o 
   0  10  11        0.58        8.82     10.26 o 
   1  10  11      430.66      506.95     11.32 o 
   2  10  11      229.85      224.73      8.63 o 
   3  10  11       90.41       99.21      7.24 o 
   4  10  11      791.83      885.83     29.57 o 
   5  10  11       88.92       83.63      7.78 o 
   6  10  11       18.23       25.71      7.49 o 
   7  10  11        1.05        7.47      6.68 o 
   8  10  11      117.29      120.34      8.98 o 
   9  10  11       17.34       16.00      8.52 o 
   1  11  11      155.90      154.94      7.90 o 
   2  11  11       95.31      115.77      8.33 o 
   3  11  11       28.88       33.12      6.79 o 
   4  11  11      211.98      182.18      8.94 o 
   5  11  11       78.41       68.58      8.30 o 
   6  11  11       87.88      108.99      8.29 o 
   7  11  11       18.79       22.54      6.95 o 
   8  11  11      149.20      153.12      8.03 o 
   0  12  11       66.15       58.15     11.04 o 
   1  12  11      349.36      390.46     12.29 o 
   2  12  11      684.72      712.25     27.05 o 
   3  12  11       22.69       40.69      7.46 o 
   4  12  11     1074.79     1090.14     42.84 o 
   5  12  11       97.96       80.77      7.74 o 
   6  12  11      247.72      234.22     12.08 o 
   7  12  11        0.00        2.38      7.65 o 
   8  12  11        0.06        7.89      7.41 o 
   1  13  11      116.83      106.99      8.18 o 
   2  13  11       30.57       28.17      8.05 o 
   3  13  11        9.68       18.71      7.64 o 
   4  13  11       96.14       91.11      8.07 o 
   5  13  11      116.05      124.59      8.39 o 
   6  13  11        6.32        2.98      9.83 o 
   7  13  11       32.53       26.06      8.43 o 
   8  13  11       10.07       23.10      8.56 o 
   0  14  11      256.98      254.80     16.05 o 
   1  14  11        0.38       -1.02      8.12 o 
   2  14  11        0.18        3.08      7.18 o 
   3  14  11       29.28       23.52      7.55 o 
   4  14  11        7.10        4.34      8.35 o 
   5  14  11       55.30       63.15      8.14 o 
   6  14  11       15.27       21.81      8.32 o 
   7  14  11        0.54       10.46      9.48 o 
   1  15  11       69.22       83.65      8.44 o 
   2  15  11       39.63       41.12      8.15 o 
   3  15  11       28.26       27.53      8.07 o 
   4  15  11       73.43       77.96      8.77 o 
   5  15  11        1.68        9.49      7.65 o 
   6  15  11       20.50       36.62      8.40 o 
   7  15  11        9.47       19.50      8.76 o 
   0  16  11      213.72      207.70     15.34 o 
   1  16  11       21.66       21.51      8.19 o 
   2  16  11      111.13      114.20      8.58 o 
   3  16  11        1.73       -4.11      7.70 o 
   4  16  11      104.72       97.30      9.61 o 
   5  16  11        0.62        8.49      9.13 o 
   6  16  11       33.12       29.10      9.48 o 
   1  17  11       12.51       24.37      8.20 o 
   2  17  11       72.22       77.23      8.99 o 
   3  17  11       32.93       41.95      8.98 o 
   4  17  11       81.86       80.49      9.87 o 
   5  17  11        2.96        5.77      8.89 o 
   6  17  11       12.16       20.36      9.41 o 
   0  18  11        0.93       11.85     13.09 o 
   1  18  11        8.10       12.11      9.83 o 
   2  18  11        0.51        6.42      8.54 o 
   3  18  11        3.37       -0.92     10.18 o 
   4  18  11        7.88        8.26     10.48 o 
   5  18  11       47.77       39.14      9.34 o 
   1  19  11        5.18       15.84      9.65 o 
   2  19  11        9.82        1.97      9.50 o 
   3  19  11        3.31       -1.66      9.82 o 
   4  19  11       12.09       25.93     10.34 o 
   0  20  11      344.51      306.44     21.19 o 
   1  20  11       21.75       24.90      9.51 o 
   2  20  11       32.59       33.75      9.25 o 
   0   0  12       30.22       11.10      8.78 o 
   1   0  12    14747.34    15623.73    146.88 o 
   2   0  12     1947.62     1783.43     20.85 o 
   3   0  12      258.28      268.16      8.18 o 
   4   0  12     3035.73     3041.43     84.52 o 
   5   0  12      157.61      173.33      7.94 o 
   6   0  12      291.91      286.83     13.81 o 
   7   0  12       43.81       31.46      9.41 o 
   8   0  12      268.01      217.92     18.05 o 
   9   0  12        5.00        0.91      9.41 o 
  10   0  12        6.10       16.57     13.94 o 
   1   1  12      612.39      734.95      6.32 o 
   2   1  12     1321.81     1389.55     12.76 o 
   3   1  12     1133.07     1284.87     13.81 o 
   4   1  12      175.26      190.26      5.66 o 
   5   1  12      192.21      221.53      6.21 o 
   6   1  12      133.27      139.37      6.33 o 
   7   1  12      320.56      276.86     10.07 o 
   8   1  12      572.66      648.58     19.27 o 
   9   1  12       13.64       19.00      7.21 o 
  10   1  12       21.66       32.49      8.59 o 
   0   2  12      854.41      966.23      9.27 o 
   1   2  12      449.99      448.83      5.90 o 
   2   2  12      483.28      458.90      7.35 o 
   3   2  12      884.07      948.20     14.07 o 
   4   2  12     1861.60     1802.04     25.54 o 
   5   2  12      210.40      238.03      6.55 o 
   6   2  12      539.06      544.95     13.79 o 
   7   2  12        0.59        7.58      6.28 o 
   8   2  12       50.98       62.71      8.18 o 
   9   2  12       32.58       34.93      7.63 o 
  10   2  12      160.31      156.34      8.50 o 
   1   3  12      835.06      799.23      7.62 o 
   2   3  12     1503.53     1503.16     18.00 o 
   3   3  12      442.34      470.28      6.80 o 
   4   3  12       80.48       90.69      5.77 o 
   5   3  12       61.40       54.06      5.51 o 
   6   3  12        2.56        7.98      6.72 o 
   7   3  12       17.09       23.35      6.94 o 
   8   3  12       20.00       28.65      7.34 o 
   9   3  12      141.52      116.24      7.68 o 
  10   3  12       32.21       39.30      8.89 o 
   0   4  12     2435.05     2153.96     31.57 o 
   1   4  12     6128.33     6362.55     57.62 o 
   2   4  12     1931.84     1800.64     18.46 o 
   3   4  12      284.43      351.14      6.87 o 
   4   4  12       44.36       57.19      5.83 o 
   5   4  12      276.76      293.20      7.31 o 
   6   4  12        0.49        5.62      6.46 o 
   7   4  12       10.06       21.53      6.88 o 
   8   4  12       53.78       66.33      7.10 o 
   9   4  12       17.60       21.01      7.27 o 
  10   4  12       32.55       33.64      7.99 o 
   1   5  12      174.77      181.42      6.15 o 
   2   5  12     6067.08     6114.82     69.13 o 
   3   5  12       88.69      102.13      5.72 o 
   4   5  12       54.32       57.07      6.27 o 
   5   5  12      422.62      455.21      8.46 o 
   6   5  12       20.19       17.86      7.22 o 
   7   5  12      654.50      634.65     20.15 o 
   8   5  12        1.70        7.27      6.57 o 
   9   5  12       35.20       29.91      7.39 o 
  10   5  12        0.91        2.65      7.91 o 
   0   6  12      203.38      225.16     11.10 o 
   1   6  12      127.28      151.38      6.11 o 
   2   6  12     1739.98     1871.86     17.56 o 
   3   6  12     1388.46     1502.84     25.45 o 
   4   6  12       94.34       98.34      6.10 o 
   5   6  12      697.34      757.57     14.50 o 
   6   6  12       24.05       23.97      6.36 o 
   7   6  12       63.69       52.69      7.12 o 
   8   6  12       12.82       20.78      7.07 o 
   9   6  12       40.02       35.79      8.06 o 
   1   7  12       43.00       29.77      6.29 o 
   2   7  12      198.56      191.08      7.25 o 
   3   7  12      292.23      309.57      7.05 o 
   4   7  12      202.29      200.87      6.83 o 
   5   7  12      112.51      135.70      6.58 o 
   6   7  12       53.72       45.65      7.00 o 
   7   7  12       16.87       16.29      6.51 o 
   8   7  12       55.80       66.83      6.74 o 
   9   7  12        7.27       16.24      7.68 o 
   0   8  12     7212.58     7670.57    145.66 o 
   1   8  12        0.36        7.78      6.43 o 
   2   8  12      885.47      910.90     15.54 o 
   3   8  12       19.03       21.09      6.51 o 
   4   8  12      491.75      543.11     14.33 o 
   5   8  12      414.19      449.11     11.46 o 
   6   8  12       80.37       90.85      6.83 o 
   7   8  12      167.52      167.67      7.38 o 
   8   8  12       51.32       60.30      6.48 o 
   9   8  12        2.51        7.18      7.28 o 
   1   9  12      117.87      121.70      7.28 o 
   2   9  12      287.35      317.88      8.09 o 
   3   9  12      488.83      438.73      8.16 o 
   4   9  12      539.64      586.48     12.67 o 
   5   9  12        4.18        6.99      5.78 o 
   6   9  12      434.95      421.96     14.64 o 
   7   9  12       28.38       41.61      6.50 o 
   8   9  12      110.65      110.75      8.09 o 
   9   9  12        0.17       13.38      7.48 o 
   0  10  12     1631.17     1640.62     56.85 o 
   1  10  12      145.13      137.36      7.26 o 
   2  10  12     3460.07     3540.80     75.54 o 
   3  10  12     1121.70     1179.19     25.58 o 
   4  10  12       65.00       63.30      7.43 o 
   5  10  12      720.67      684.46     24.85 o 
   6  10  12      248.32      241.57     14.05 o 
   7  10  12       12.45       17.58      7.36 o 
   8  10  12        3.05        8.21      7.17 o 
   9  10  12        0.01       15.62      8.48 o 
   1  11  12       83.21      103.31      8.17 o 
   2  11  12       44.32       37.95      7.32 o 
   3  11  12       15.08       16.28      7.70 o 
   4  11  12     1257.34     1199.78     37.42 o 
   5  11  12       44.69       45.56      7.05 o 
   6  11  12       38.61       29.53      7.14 o 
   7  11  12       22.97       19.11      7.17 o 
   8  11  12        0.96        3.27      7.79 o 
   0  12  12      265.11      301.23     13.56 o 
   1  12  12      353.32      407.40      8.83 o 
   2  12  12       27.59       33.97      7.50 o 
   3  12  12      139.49      153.79      8.30 o 
   4  12  12        4.16       13.89      7.58 o 
   5  12  12      277.75      288.86     13.47 o 
   6  12  12       79.57       80.21      8.15 o 
   7  12  12       14.50       14.77      8.27 o 
   8  12  12        0.32        2.84      7.27 o 
   1  13  12        1.82        0.51      7.67 o 
   2  13  12        0.75        8.03      7.28 o 
   3  13  12      137.33      132.14      7.96 o 
   4  13  12       38.11       38.09      7.48 o 
   5  13  12      159.08      165.59      9.72 o 
   6  13  12      225.77      240.87     16.32 o 
   7  13  12       49.95       53.70      7.35 o 
   8  13  12      100.58       99.37      8.60 o 
   0  14  12       11.47       16.81     10.32 o 
   1  14  12        2.04       -5.42      8.10 o 
   2  14  12        8.10       14.43      7.80 o 
   3  14  12      115.84       82.49      7.72 o 
   4  14  12       88.20       98.39      9.20 o 
   5  14  12       68.16       64.37      8.50 o 
   6  14  12      155.92      137.93     10.70 o 
   7  14  12        3.62        9.60      9.14 o 
   1  15  12       42.81       49.68      8.01 o 
   2  15  12      125.65      141.28      8.02 o 
   3  15  12       29.95       31.98      8.78 o 
   4  15  12       13.77       11.97      8.39 o 
   5  15  12       35.96       25.43      9.43 o 
   6  15  12       35.82       43.66      8.72 o 
   7  15  12       24.56       28.01      9.66 o 
   0  16  12        7.10        5.33     11.10 o 
   1  16  12        2.91       10.92      7.56 o 
   2  16  12       10.60       12.41      7.78 o 
   3  16  12        3.19       13.92      7.96 o 
   4  16  12        3.61       10.86      7.96 o 
   5  16  12       17.09       29.68      8.68 o 
   6  16  12       76.27       74.70     10.09 o 
   1  17  12       16.10       20.26      7.87 o 
   2  17  12      176.35      195.16      9.62 o 
   3  17  12       18.63       25.20      8.67 o 
   4  17  12      123.78      118.60      8.96 o 
   5  17  12       32.63       36.29      8.04 o 
   0  18  12       65.26       67.33     13.58 o 
   1  18  12        2.37        7.74      8.01 o 
   2  18  12      124.06       99.30      9.08 o 
   3  18  12        2.30        7.21      8.93 o 
   4  18  12        1.97        6.35      8.68 o 
   1  19  12        0.34        5.57      9.01 o 
   2  19  12        7.48       13.18      8.93 o 
   3  19  12        0.71        5.09     10.48 o 
   0  20  12       56.75       59.18     12.75 o 
   1  20  12       36.14       27.84     10.07 o 
   2  20  12       29.14       35.57     10.63 o 
   1   1  13       76.62      113.51      5.01 o 
   2   1  13      718.45      747.21      8.13 o 
   3   1  13      706.34      763.67     10.41 o 
   4   1  13        3.91        7.54      5.25 o 
   5   1  13      458.14      423.66      9.68 o 
   6   1  13      168.93      188.17      6.47 o 
   7   1  13      106.99      100.90      6.66 o 
   8   1  13        1.07        0.07      6.42 o 
   9   1  13       42.31       42.79      7.46 o 
  10   1  13      105.26       97.81      8.14 o 
   0   2  13      504.73      577.49      8.73 o 
   1   2  13       18.95       14.20      4.63 o 
   2   2  13      363.65      337.74      5.66 o 
   3   2  13       77.95      107.06      5.44 o 
   4   2  13      598.51      580.73      8.50 o 
   5   2  13        4.78       12.30      5.25 o 
   6   2  13      482.47      477.61     13.12 o 
   7   2  13       65.84       77.50      6.16 o 
   8   2  13       15.03       25.78      7.71 o 
   9   2  13       36.75       42.67      6.86 o 
  10   2  13       18.52       23.55      7.89 o 
   1   3  13      788.05      784.29      9.36 o 
   2   3  13      607.26      698.88      9.09 o 
   3   3  13      828.59      758.64     12.46 o 
   4   3  13       13.11       17.35      5.39 o 
   5   3  13      310.33      319.10      6.26 o 
   6   3  13      218.91      226.33      6.55 o 
   7   3  13       70.10       54.66      6.89 o 
   8   3  13      191.56      196.30      7.84 o 
   9   3  13        1.73        9.88      7.22 o 
  10   3  13       78.32       69.60      8.03 o 
   0   4  13      922.96      887.86     18.28 o 
   1   4  13     3485.69     3779.45     47.97 o 
   2   4  13      700.65      767.69      7.42 o 
   3   4  13      491.09      547.58      6.98 o 
   4   4  13      724.04      752.34     18.35 o 
   5   4  13       68.35       85.12      6.92 o 
   6   4  13      351.45      366.61      8.45 o 
   7   4  13       29.34       39.63      6.06 o 
   8   4  13        4.93       17.07      6.69 o 
   9   4  13       10.74       11.99      7.72 o 
  10   4  13       83.37       72.61      8.64 o 
   1   5  13     1978.39     2216.85     25.02 o 
   2   5  13      474.85      503.15      6.98 o 
   3   5  13      457.64      482.16      7.04 o 
   4   5  13      660.44      723.15     12.65 o 
   5   5  13       36.16       51.23      5.82 o 
   6   5  13      225.92      219.72      6.84 o 
   7   5  13       11.20       19.69      6.21 o 
   8   5  13      132.51      128.63      7.29 o 
   9   5  13      157.97      155.55      8.52 o 
   0   6  13     8226.41     8345.81    116.77 o 
   1   6  13      162.99      141.11      5.58 o 
   2   6  13       83.22       88.66      6.08 o 
   3   6  13      699.14      729.12     11.13 o 
   4   6  13        7.18       10.41      6.33 o 
   5   6  13        0.63        6.79      5.48 o 
   6   6  13      142.86      133.45      6.98 o 
   7   6  13      302.20      300.08      8.17 o 
   8   6  13        3.95        4.81      7.10 o 
   9   6  13      161.08      163.47      7.88 o 
   1   7  13      282.58      290.36      6.14 o 
   2   7  13     1743.89     1762.51     25.12 o 
   3   7  13      484.11      493.73      8.14 o 
   4   7  13     1690.25     1697.05     37.81 o 
   5   7  13     1612.09     1789.33     42.62 o 
   6   7  13       49.00       64.58      5.80 o 
   7   7  13        3.23       16.64      6.18 o 
   8   7  13       19.57       29.30      6.94 o 
   9   7  13       19.58       21.49      7.44 o 
   0   8  13      211.92      190.88     12.33 o 
   1   8  13      177.91      214.47      6.51 o 
   2   8  13      368.10      325.38      7.27 o 
   3   8  13      803.04      744.76     17.12 o 
   4   8  13      267.22      261.88      6.33 o 
   5   8  13     1780.27     1880.06     45.79 o 
   6   8  13      197.27      167.30      6.83 o 
   7   8  13        0.81        6.30      6.34 o 
   8   8  13        1.77        5.54      7.05 o 
   9   8  13        8.45       19.84      7.64 o 
   1   9  13      461.89      448.01      7.91 o 
   2   9  13     2177.90     2287.80     36.06 o 
   3   9  13       21.89       31.97      7.10 o 
   4   9  13     1734.94     1753.81     42.99 o 
   5   9  13      185.04      189.70      8.19 o 
   6   9  13       50.78       37.12      6.66 o 
   7   9  13        0.53       10.58      6.78 o 
   8   9  13        1.81        9.28      7.01 o 
   9   9  13        9.68        7.31      7.28 o 
   0  10  13      275.37      260.94     10.88 o 
   1  10  13        7.57       21.53      7.80 o 
   2  10  13       39.99       43.67      7.04 o 
   3  10  13      240.78      210.94      7.29 o 
   4  10  13      307.41      288.05      8.80 o 
   5  10  13       40.69       27.13      6.27 o 
   6  10  13       13.32       18.73      6.70 o 
   7  10  13       13.72       16.43      7.18 o 
   8  10  13        0.32        9.73      7.21 o 
   1  11  13      296.79      296.42      8.01 o 
   2  11  13      103.51       98.17      6.78 o 
   3  11  13      501.94      516.34     12.62 o 
   4  11  13       62.64       84.87      7.76 o 
   5  11  13       11.37        6.06      7.10 o 
   6  11  13       46.83       65.67      7.33 o 
   7  11  13        4.42        6.96      7.09 o 
   8  11  13       24.89       27.68      8.38 o 
   0  12  13        0.15       14.89     11.06 o 
   1  12  13        0.87        7.33      8.19 o 
   2  12  13      101.11      135.45      7.62 o 
   3  12  13      505.95      493.98     14.30 o 
   4  12  13       27.48       43.72      8.36 o 
   5  12  13       36.30       13.58      7.57 o 
   6  12  13       58.82       40.19      7.54 o 
   7  12  13       65.97       69.31      7.79 o 
   8  12  13        5.60       11.34      7.35 o 
   1  13  13       55.26       66.38      8.17 o 
   2  13  13       20.44       22.60      7.28 o 
   3  13  13        2.33        7.22      7.07 o 
   4  13  13      365.21      328.11      8.43 o 
   5  13  13       86.58       91.97      8.80 o 
   6  13  13       23.37       30.44      8.29 o 
   7  13  13       25.01       33.23      7.51 o 
   0  14  13      183.37      186.75     12.84 o 
   1  14  13      113.67      129.55      9.04 o 
   2  14  13        2.13        0.12      8.25 o 
   3  14  13       17.25       18.70      8.18 o 
   4  14  13       58.70       66.67      8.03 o 
   5  14  13        4.95        4.72      8.16 o 
   6  14  13        4.82       14.72      8.81 o 
   7  14  13        0.80       13.12      8.56 o 
   1  15  13       10.28       17.35      8.43 o 
   2  15  13       52.47       44.03      7.90 o 
   3  15  13        0.54        9.36      8.37 o 
   4  15  13       47.81       36.54      7.90 o 
   5  15  13       38.37       44.68      8.53 o 
   6  15  13       43.58       43.03      8.55 o 
   0  16  13        0.43       21.71     12.62 o 
   1  16  13      432.61      439.04     22.12 o 
   2  16  13        1.57        5.78      8.05 o 
   3  16  13      182.69      158.70     12.88 o 
   4  16  13       14.62       14.77      8.46 o 
   5  16  13       26.89       25.08      8.65 o 
   6  16  13        4.33        7.99      8.98 o 
   1  17  13       75.56       72.53      8.95 o 
   2  17  13        1.95       14.34      7.19 o 
   3  17  13       84.33       79.77      8.51 o 
   4  17  13       22.78       25.69      9.69 o 
   5  17  13        0.00        2.27      9.91 o 
   0  18  13       31.47       29.55     13.11 o 
   1  18  13       89.41      107.05      9.27 o 
   2  18  13       45.38       30.31     10.08 o 
   3  18  13        0.18       -1.09     11.14 o 
   4  18  13        0.33        8.57      8.73 o 
   1  19  13        0.23        3.98      7.74 o 
   2  19  13        1.03       10.96      9.93 o 
   3  19  13       17.53       17.61     10.55 o 
   0  20  13        0.33        2.37     11.22 o 
   1  20  13       19.17       24.10      9.30 o 
   0   0  14     9535.22     9918.91    125.70 o 
   1   0  14    11386.41    11423.86    102.71 o 
   2   0  14      179.02      251.41      7.32 o 
   3   0  14        0.41        6.38      7.15 o 
   4   0  14       40.73       52.71      8.04 o 
   5   0  14       65.92       83.94      7.42 o 
   6   0  14      968.81      991.81     44.07 o 
   7   0  14      242.86      202.40     15.65 o 
   8   0  14       13.20       22.81      9.52 o 
   9   0  14       28.68       36.27      9.51 o 
  10   0  14       70.87       58.67     13.17 o 
   1   1  14      519.60      550.38      5.76 o 
   2   1  14     1597.13     1629.39     16.14 o 
   3   1  14     1562.39     1600.04     20.89 o 
   4   1  14      414.15      400.90      7.23 o 
   5   1  14      331.88      369.11      8.92 o 
   6   1  14        0.16       -1.99      5.70 o 
   7   1  14      120.43      113.34      6.56 o 
   8   1  14      114.70      107.91      7.02 o 
   9   1  14       12.74       12.41      7.02 o 
  10   1  14       22.15       32.01      8.60 o 
   0   2  14      655.54      790.75      9.59 o 
   1   2  14     1056.22     1017.86      6.65 o 
   2   2  14     1698.76     1634.37     11.35 o 
   3   2  14       55.13       49.46      5.68 o 
   4   2  14      245.78      223.54      6.65 o 
   5   2  14      875.07      910.20     20.30 o 
   6   2  14      119.43      137.87      7.07 o 
   7   2  14       60.26       53.13      6.95 o 
   8   2  14        7.08       12.43      6.81 o 
   9   2  14      117.05      122.82      7.62 o 
  10   2  14        3.45        1.68      7.66 o 
   1   3  14      742.05      815.06      8.09 o 
   2   3  14      779.88      804.21      8.09 o 
   3   3  14      581.49      623.20      6.63 o 
   4   3  14      515.03      588.90      8.71 o 
   5   3  14       14.94       10.08      5.80 o 
   6   3  14       31.18       36.26      6.33 o 
   7   3  14      597.94      637.33     20.28 o 
   8   3  14       98.31      114.56      7.35 o 
   9   3  14       25.55       30.63      8.12 o 
  10   3  14        4.07       -5.85     16.12 o 
   0   4  14      957.69      866.05     15.81 o 
   1   4  14      141.09      147.49      5.46 o 
   2   4  14      324.63      290.51      6.59 o 
   3   4  14     1665.81     1713.31     27.45 o 
   4   4  14      115.80      148.50      6.08 o 
   5   4  14       66.92       76.30      5.79 o 
   6   4  14      706.26      653.94     15.13 o 
   7   4  14        6.12       14.05      6.72 o 
   8   4  14        7.06       15.28      7.92 o 
   9   4  14        8.48       13.01      6.99 o 
   1   5  14     1264.23     1277.53     11.15 o 
   2   5  14        0.10       -3.29      5.30 o 
   3   5  14     1945.75     2051.11     28.06 o 
   4   5  14     2203.46     2255.37     40.06 o 
   5   5  14       59.25       85.51      6.34 o 
   6   5  14       19.84       25.28      5.88 o 
   7   5  14       70.24       89.35      7.12 o 
   8   5  14       21.97       27.45      6.44 o 
   9   5  14        3.77        5.43      7.60 o 
   0   6  14       27.04       20.00      6.83 o 
   1   6  14      227.43      233.37      6.31 o 
   2   6  14      509.26      488.30      9.24 o 
   3   6  14        4.24       24.50      5.60 o 
   4   6  14        5.60       18.68      5.29 o 
   5   6  14       80.41       93.66      6.32 o 
   6   6  14       22.36       21.47      5.74 o 
   7   6  14      118.44      126.96      6.50 o 
   8   6  14       16.43       23.59      6.59 o 
   9   6  14        0.07        0.35      8.00 o 
   1   7  14       56.74       61.59      5.44 o 
   2   7  14      452.87      492.28      7.09 o 
   3   7  14      199.80      192.75      6.31 o 
   4   7  14      715.03      712.49     15.10 o 
   5   7  14        4.92        6.43      6.17 o 
   6   7  14      197.88      199.86      6.81 o 
   7   7  14        5.34       13.41      6.83 o 
   8   7  14        9.68       14.08      7.13 o 
   9   7  14       47.32       46.73      7.95 o 
   0   8  14      866.99      873.45     11.73 o 
   1   8  14      703.60      740.53     10.28 o 
   2   8  14       14.38       14.92      5.39 o 
   3   8  14     3522.55     3608.71     47.92 o 
   4   8  14       24.71       27.85      6.48 o 
   5   8  14       33.00       32.91      6.06 o 
   6   8  14       66.54       66.75      6.38 o 
   7   8  14       12.24       14.69      6.66 o 
   8   8  14       31.88       26.47      6.99 o 
   9   8  14        1.64        6.01      7.17 o 
   1   9  14       49.51       58.78      7.18 o 
   2   9  14      413.83      412.80      8.49 o 
   3   9  14     2300.92     2343.54     42.48 o 
   4   9  14      797.95      811.99     19.04 o 
   5   9  14     1334.64     1396.11     31.99 o 
   6   9  14        0.00        3.56      5.91 o 
   7   9  14      299.05      305.69     10.19 o 
   8   9  14        2.65        3.53      7.08 o 
   9   9  14      113.18       91.60     10.15 o 
   0  10  14       15.69       23.76      9.94 o 
   1  10  14      704.10      714.92     14.96 o 
   2  10  14      112.72      115.10      7.15 o 
   3  10  14       61.89       83.13      7.73 o 
   4  10  14      243.73      233.37      7.56 o 
   5  10  14       31.65       35.97      6.04 o 
   6  10  14       77.73       72.94      6.75 o 
   7  10  14        7.94       15.83      6.52 o 
   8  10  14        4.90        1.86      6.53 o 
   1  11  14       21.28       21.77      6.41 o 
   2  11  14      407.49      411.13     10.78 o 
   3  11  14       12.30       21.22      7.36 o 
   4  11  14      447.21      443.02     10.51 o 
   5  11  14      230.36      247.32      9.07 o 
   6  11  14       15.89       20.45      7.70 o 
   7  11  14       27.78       33.14      7.26 o 
   8  11  14        9.19        7.33      6.91 o 
   0  12  14     1463.46     1558.36     50.04 o 
   1  12  14       14.87       17.44      6.61 o 
   2  12  14       81.39       87.31      7.35 o 
   3  12  14       19.07       26.52      7.09 o 
   4  12  14       37.14       44.06      7.00 o 
   5  12  14       76.15       88.36      8.37 o 
   6  12  14       43.03       29.49      7.15 o 
   7  12  14       74.95       81.28      7.40 o 
   8  12  14       17.91       15.60      7.21 o 
   1  13  14      474.54      466.56     15.17 o 
   2  13  14       95.69      124.30      8.22 o 
   3  13  14      106.83      130.92      7.62 o 
   4  13  14       29.53       34.92      7.15 o 
   5  13  14       23.39       25.44      7.71 o 
   6  13  14       31.09       31.60      7.05 o 
   7  13  14       18.39       10.33      7.50 o 
   0  14  14      173.17      166.73     10.44 o 
   1  14  14     1006.76      990.30     43.28 o 
   2  14  14       42.54       39.82      7.56 o 
   3  14  14        2.00        9.68      7.74 o 
   4  14  14      121.66      119.46      8.49 o 
   5  14  14        0.32        6.41      7.73 o 
   6  14  14       12.99       24.90      8.05 o 
   7  14  14        0.13        9.28      7.65 o 
   1  15  14       12.86        9.27      7.18 o 
   2  15  14       84.66       67.47      8.12 o 
   3  15  14       47.23       40.04      7.27 o 
   4  15  14        7.37       17.80      8.14 o 
   5  15  14        1.01        6.47      9.11 o 
   6  15  14        2.31       11.96      8.33 o 
   0  16  14      100.83      103.75     10.89 o 
   1  16  14       12.74       18.94      7.69 o 
   2  16  14       44.12       31.71      7.78 o 
   3  16  14        1.97        5.73      7.99 o 
   4  16  14       45.61       62.73      7.99 o 
   5  16  14       10.87       10.53      8.69 o 
   6  16  14        4.86       14.02     19.59 o 
   1  17  14        0.98        5.42      8.26 o 
   2  17  14        8.94       10.05      8.46 o 
   3  17  14        2.78       19.55      7.62 o 
   4  17  14       16.30       11.43      7.86 o 
   5  17  14       74.81       71.98     10.19 o 
   0  18  14      201.67      192.38     31.33 o 
   1  18  14       34.12       40.03      8.68 o 
   2  18  14        0.32        0.13      9.10 o 
   3  18  14       31.05       42.32      9.09 o 
   4  18  14        4.77       20.99      9.90 o 
   1  19  14       18.43       20.04      9.21 o 
   2  19  14        1.75        3.95      9.01 o 
   3  19  14        0.93       30.34     29.30 o 
   1   1  15       32.91       31.36      4.54 o 
   2   1  15      827.70      962.39     10.57 o 
   3   1  15      627.57      672.10      8.70 o 
   4   1  15       34.12       30.54      5.53 o 
   5   1  15       73.94       77.38      5.83 o 
   6   1  15       86.04       77.20      6.07 o 
   7   1  15       65.62       67.43      7.23 o 
   8   1  15       15.59       37.87      7.01 o 
   9   1  15        2.91       10.97      7.95 o 
   0   2  15      641.56      597.80     11.17 o 
   1   2  15     1558.31     1566.59     12.33 o 
   2   2  15      396.17      478.15      6.04 o 
   3   2  15      861.09      863.42     11.29 o 
   4   2  15      451.22      468.52      9.51 o 
   5   2  15      785.29      824.21     13.33 o 
   6   2  15       62.73       61.38      5.98 o 
   7   2  15        0.69        6.33      6.37 o 
   8   2  15      101.18      109.08      8.27 o 
   9   2  15        0.14        2.52      7.75 o 
   1   3  15     1754.79     1757.73     26.02 o 
   2   3  15     5859.92     6222.86     64.82 o 
   3   3  15     4047.24     4119.96     49.35 o 
   4   3  15      440.53      457.87      9.98 o 
   5   3  15      119.59      144.98      6.77 o 
   6   3  15      671.49      692.26     17.08 o 
   7   3  15       87.11       87.50      6.54 o 
   8   3  15       15.55       29.69      6.86 o 
   9   3  15       10.00       17.30      7.64 o 
   0   4  15     1305.54     1454.95     26.16 o 
   1   4  15       30.76       52.83      6.04 o 
   2   4  15     2544.03     2724.45     24.01 o 
   3   4  15        3.63       12.39      6.00 o 
   4   4  15        0.01        2.50      5.41 o 
   5   4  15       50.03       52.72      5.56 o 
   6   4  15       65.26       64.05      6.79 o 
   7   4  15       17.80       28.21      5.86 o 
   8   4  15       75.86       75.37      6.60 o 
   9   4  15        5.65        3.07      7.47 o 
   1   5  15        0.06       11.65      6.66 o 
   2   5  15      715.63      707.94      8.11 o 
   3   5  15     1444.28     1473.85     20.73 o 
   4   5  15        7.11        8.00      6.10 o 
   5   5  15       12.66       24.40      5.66 o 
   6   5  15      195.85      204.28      6.22 o 
   7   5  15       77.24       84.42      6.97 o 
   8   5  15        2.68       14.49      7.17 o 
   9   5  15        0.20        6.16      6.81 o 
   0   6  15      272.55      283.68      9.38 o 
   1   6  15      232.51      249.82      6.75 o 
   2   6  15      272.42      259.10      6.32 o 
   3   6  15     1557.09     1567.29     22.68 o 
   4   6  15        0.25        3.18      6.04 o 
   5   6  15       66.00       75.43      6.10 o 
   6   6  15      364.08      402.14     13.05 o 
   7   6  15       21.04       12.47      6.43 o 
   8   6  15       31.23       37.61      6.82 o 
   9   6  15       97.65       97.15      7.57 o 
   1   7  15       30.98       49.22      5.95 o 
   2   7  15       43.21       40.41      5.52 o 
   3   7  15      187.74      186.23      6.18 o 
   4   7  15      308.60      321.92      7.00 o 
   5   7  15       91.38      111.97      6.76 o 
   6   7  15      215.16      213.43      6.76 o 
   7   7  15      389.57      389.20      8.46 o 
   8   7  15       69.36       68.94      7.09 o 
   9   7  15       38.82       35.00      8.34 o 
   0   8  15      222.34      223.46      9.20 o 
   1   8  15        6.25       11.28      5.63 o 
   2   8  15        4.73       26.01      5.58 o 
   3   8  15      605.67      631.33     11.17 o 
   4   8  15       80.20       88.03      6.09 o 
   5   8  15      140.86      159.74      6.78 o 
   6   8  15        4.13       13.61      6.02 o 
   7   8  15        2.30        2.19      6.84 o 
   8   8  15       26.30       21.23      7.43 o 
   9   8  15      123.14      121.63      8.99 o 
   1   9  15      161.32      174.15      6.25 o 
   2   9  15       74.66       75.95      6.13 o 
   3   9  15     1086.68     1119.43     16.85 o 
   4   9  15      305.24      273.09      7.28 o 
   5   9  15      203.76      225.66      6.75 o 
   6   9  15        2.53        8.83      6.38 o 
   7   9  15      135.78      143.92      7.16 o 
   8   9  15       34.35       35.36      7.33 o 
   0  10  15      350.41      353.63     12.12 o 
   1  10  15      651.75      704.35     13.29 o 
   2  10  15       14.57       27.32      7.15 o 
   3  10  15      229.33      270.23      6.47 o 
   4  10  15      627.08      642.41     15.00 o 
   5  10  15        4.63        5.98      5.99 o 
   6  10  15       10.35        3.81      5.96 o 
   7  10  15        6.29        1.55      6.98 o 
   8  10  15       14.58       15.94      7.04 o 
   1  11  15       42.79       41.00      7.09 o 
   2  11  15        3.66        9.60      7.48 o 
   3  11  15      179.21      188.16      7.89 o 
   4  11  15       83.16       81.51      6.11 o 
   5  11  15       69.95       65.29      6.80 o 
   6  11  15        0.26        7.25      5.89 o 
   7  11  15        3.30        9.01      7.11 o 
   8  11  15       16.44       12.44      7.26 o 
   0  12  15      137.95      163.65     10.94 o 
   1  12  15        0.53        8.58      6.93 o 
   2  12  15        1.96        4.60      7.40 o 
   3  12  15       45.27       30.73      6.41 o 
   4  12  15      109.43       90.16      7.29 o 
   5  12  15        0.93        4.02      6.91 o 
   6  12  15        0.38        7.17      7.22 o 
   7  12  15       19.52       19.39      6.84 o 
   1  13  15       19.89       21.44      7.00 o 
   2  13  15       34.80       60.81      7.69 o 
   3  13  15      216.98      202.41      8.44 o 
   4  13  15        2.20        2.23      7.39 o 
   5  13  15      130.43      129.32      7.28 o 
   6  13  15       85.24       86.41      7.57 o 
   7  13  15        0.01       -2.68      7.22 o 
   0  14  15      414.01      434.32     28.24 o 
   1  14  15        0.12        5.41      6.84 o 
   2  14  15        9.83       21.67      7.57 o 
   3  14  15        2.03       -5.23      7.68 o 
   4  14  15       14.61        9.52      8.15 o 
   5  14  15        6.48       12.04      8.12 o 
   6  14  15        1.72        3.39      8.57 o 
   1  15  15       24.48       27.59      7.64 o 
   2  15  15       54.74       60.10      7.47 o 
   3  15  15       19.78       27.79      7.76 o 
   4  15  15       39.88       50.83      7.73 o 
   5  15  15       20.54       22.51      8.82 o 
   6  15  15        1.64        4.32      8.85 o 
   0  16  15      227.16      240.39     36.47 o 
   1  16  15       23.97       32.10      7.23 o 
   2  16  15       30.84       38.36      7.17 o 
   3  16  15        6.85        8.79      7.52 o 
   4  16  15       61.98       62.18      9.12 o 
   5  16  15        0.00        9.54      8.93 o 
   1  17  15       58.56       62.31      8.60 o 
   2  17  15       11.45       14.12      8.38 o 
   3  17  15       79.30       83.25      8.42 o 
   4  17  15        0.03       -1.32      8.95 o 
   0  18  15        3.67        5.28     13.53 o 
   1  18  15       66.70       56.13      8.36 o 
   2  18  15       14.63       20.76      8.18 o 
   3  18  15        3.04        8.49      9.15 o 
   1  19  15       25.50       24.27      8.91 o 
   2  19  15       60.13       53.42      9.25 o 
   0   0  16     8917.56     8795.53    195.84 o 
   1   0  16     2850.38     2900.81     32.19 o 
   2   0  16     1813.21     2059.32     19.99 o 
   3   0  16      734.76      723.11     16.06 o 
   4   0  16      232.67      258.15      8.40 o 
   5   0  16     1398.72     1315.63     25.92 o 
   6   0  16     1812.11     2017.50    100.96 o 
   7   0  16        2.34        4.19      8.58 o 
   8   0  16       95.49       89.14     10.81 o 
   9   0  16       11.99        8.85      9.43 o 
   1   1  16     1448.14     1460.15     13.47 o 
   2   1  16      692.29      694.37      7.33 o 
   3   1  16      226.56      233.44      5.22 o 
   4   1  16      380.03      383.03      8.47 o 
   5   1  16      123.72      142.28      5.73 o 
   6   1  16     1143.31     1118.61     19.23 o 
   7   1  16        5.84        7.46      6.36 o 
   8   1  16       15.80       10.70      6.91 o 
   9   1  16       37.82       38.97      6.66 o 
   0   2  16       56.07       61.21      6.98 o 
   1   2  16       24.71       27.72      5.14 o 
   2   2  16      590.25      558.07      6.34 o 
   3   2  16      322.75      347.45      7.09 o 
   4   2  16       36.99       42.04      5.91 o 
   5   2  16      476.19      457.74     13.34 o 
   6   2  16        3.82        8.48      5.12 o 
   7   2  16      167.24      159.11      9.81 o 
   8   2  16       21.27       32.01      6.74 o 
   9   2  16       19.23       18.03      7.68 o 
   1   3  16     3416.62     3534.71     33.89 o 
   2   3  16       23.97       36.28      4.90 o 
   3   3  16       12.82        9.79      5.18 o 
   4   3  16      155.60      172.26      5.94 o 
   5   3  16      402.09      421.85      7.87 o 
   6   3  16       64.37       60.79      6.40 o 
   7   3  16       39.79       62.45      6.63 o 
   8   3  16       26.50       34.57      6.84 o 
   9   3  16       67.33       47.87      8.11 o 
   0   4  16      129.02      142.42      8.14 o 
   1   4  16        7.68       16.20      6.03 o 
   2   4  16       27.33       27.68      5.35 o 
   3   4  16      239.66      247.86      6.32 o 
   4   4  16      259.96      256.67      5.93 o 
   5   4  16        1.28       16.07      6.18 o 
   6   4  16        0.24       10.55      6.24 o 
   7   4  16        0.10        6.65      6.79 o 
   8   4  16        8.37       11.03      6.64 o 
   9   4  16      120.19       99.32      7.54 o 
   1   5  16       23.22       27.54      5.82 o 
   2   5  16      332.07      326.38      6.27 o 
   3   5  16      159.66      174.11      6.33 o 
   4   5  16      544.32      535.42      8.59 o 
   5   5  16      284.64      306.21      6.71 o 
   6   5  16      421.13      460.82     12.41 o 
   7   5  16      245.26      254.74      9.81 o 
   8   5  16      227.13      208.81      8.59 o 
   9   5  16       87.44       91.83      9.71 o 
   0   6  16      763.98      801.48     13.52 o 
   1   6  16     1123.66     1201.69     14.88 o 
   2   6  16      395.38      396.21      9.81 o 
   3   6  16      114.13      117.85      6.05 o 
   4   6  16        1.76       10.86      5.59 o 
   5   6  16      305.71      340.52      6.52 o 
   6   6  16      328.68      324.09     11.81 o 
   7   6  16       19.96       15.02      6.71 o 
   8   6  16       52.09       46.98      6.94 o 
   9   6  16        2.00        6.63      7.67 o 
   1   7  16      184.29      215.13      6.26 o 
   2   7  16      854.60      889.98      8.21 o 
   3   7  16      174.32      160.62      5.95 o 
   4   7  16      289.90      294.39      6.47 o 
   5   7  16        2.11        2.27      5.75 o 
   6   7  16       66.64       86.38      6.05 o 
   7   7  16        0.40        3.11      6.63 o 
   8   7  16       62.95       46.48      6.99 o 
   9   7  16        4.58        7.46      8.04 o 
   0   8  16        3.71        7.67      8.51 o 
   1   8  16       64.48       85.67      5.77 o 
   2   8  16      144.25      146.15      6.07 o 
   3   8  16     4983.96     5045.07     64.60 o 
   4   8  16      141.75      148.84      6.15 o 
   5   8  16      320.60      338.14      7.83 o 
   6   8  16        0.02        1.01      6.19 o 
   7   8  16        2.58       14.21      6.48 o 
   8   8  16        6.05        9.22      7.24 o 
   1   9  16       15.20       24.39      5.87 o 
   2   9  16       24.22       26.78      5.85 o 
   3   9  16      642.69      628.53      7.41 o 
   4   9  16       55.52       52.99      6.02 o 
   5   9  16       42.20       44.71      6.20 o 
   6   9  16       49.71       58.62      6.23 o 
   7   9  16       17.53       23.65      6.79 o 
   8   9  16       52.54       39.13      7.11 o 
   0  10  16     1931.36     2124.44     40.81 o 
   1  10  16        8.44        7.90      5.49 o 
   2  10  16     1864.99     1860.49     26.09 o 
   3  10  16      240.54      265.12      7.17 o 
   4  10  16      164.82      161.19      6.38 o 
   5  10  16      373.69      378.50      8.82 o 
   6  10  16       42.36       45.54      6.22 o 
   7  10  16       71.53       80.54      6.84 o 
   8  10  16       12.71       18.76      6.75 o 
   1  11  16       44.21       41.67      6.44 o 
   2  11  16      121.22      124.05      6.50 o 
   3  11  16        4.82       11.27      6.05 o 
   4  11  16      238.84      231.29      6.60 o 
   5  11  16       21.57       19.79      5.94 o 
   6  11  16        6.84        6.94      6.23 o 
   7  11  16       33.48       40.26      7.18 o 
   8  11  16       13.97        5.69     27.15 o 
   0  12  16      359.93      329.84     16.55 o 
   1  12  16      111.11      117.71      7.65 o 
   2  12  16       35.00       26.41      6.67 o 
   3  12  16       71.16       79.09      7.05 o 
   4  12  16       67.80       81.97      6.81 o 
   5  12  16      216.81      209.84      8.01 o 
   6  12  16       10.17       14.93      7.14 o 
   7  12  16       17.54       21.35      7.79 o 
   1  13  16       76.65       67.70      6.70 o 
   2  13  16      144.23      150.34      7.57 o 
   3  13  16       54.65       55.42      7.43 o 
   4  13  16      199.02      205.20      8.94 o 
   5  13  16       29.29       27.18      6.63 o 
   6  13  16       38.32       34.20      6.96 o 
   7  13  16       20.51       24.74      7.27 o 
   0  14  16      110.94      124.98     12.19 o 
   1  14  16      362.35      371.62     12.09 o 
   2  14  16      137.27      148.78      8.69 o 
   3  14  16      102.75       92.21      8.02 o 
   4  14  16       36.58       42.76      8.20 o 
   5  14  16       16.49       22.60      7.30 o 
   6  14  16       51.98       44.41      8.19 o 
   1  15  16        0.70        3.17      7.29 o 
   2  15  16       33.27       36.19      7.46 o 
   3  15  16       76.35       72.90      7.91 o 
   4  15  16        1.56       10.64      7.60 o 
   5  15  16        0.06        7.03      8.60 o 
   6  15  16        3.03       15.27      8.07 o 
   0  16  16       14.60       34.19     13.29 o 
   1  16  16       48.97       45.50      7.87 o 
   2  16  16       48.59       45.75      8.57 o 
   3  16  16        1.40       -1.81      7.82 o 
   4  16  16        6.24       11.24      8.59 o 
   5  16  16       70.44       62.31      8.82 o 
   1  17  16        0.86       -4.86      7.46 o 
   2  17  16        3.78        1.02      8.32 o 
   3  17  16        8.89       15.81      7.70 o 
   4  17  16        0.57       11.57      9.86 o 
   0  18  16      101.32       90.51     15.95 o 
   1  18  16        0.10        2.30      8.25 o 
   2  18  16        3.69       15.62      8.06 o 
   3  18  16       63.44       61.05      8.99 o 
   1  19  16       10.73       11.17      9.45 o 
   1   1  17      114.51      118.27      4.83 o 
   2   1  17      605.56      588.19      8.25 o 
   3   1  17      215.10      249.83      5.37 o 
   4   1  17       39.61       38.99      5.38 o 
   5   1  17        7.21        7.65      6.16 o 
   6   1  17      281.79      291.49      6.43 o 
   7   1  17       69.01       74.49      6.90 o 
   8   1  17        0.02       10.64      6.99 o 
   9   1  17        2.07        4.83      7.11 o 
   0   2  17      574.63      490.09     10.36 o 
   1   2  17       59.00       71.82      4.50 o 
   2   2  17     2629.17     2752.38     27.59 o 
   3   2  17       16.19       20.86      5.35 o 
   4   2  17     2068.87     2156.96     28.97 o 
   5   2  17      380.93      398.36      7.39 o 
   6   2  17      232.20      212.22      6.15 o 
   7   2  17        5.26        9.78      6.10 o 
   8   2  17        5.27       17.76      6.63 o 
   9   2  17      102.61       99.08      7.66 o 
   1   3  17     1270.86     1297.61     13.39 o 
   2   3  17      650.79      666.57      8.72 o 
   3   3  17       67.24       77.05      5.53 o 
   4   3  17       23.46       30.59      5.60 o 
   5   3  17      119.39      119.55      5.88 o 
   6   3  17       30.37       41.54      5.47 o 
   7   3  17       14.98       24.81      5.94 o 
   8   3  17        2.53        4.11      6.87 o 
   9   3  17       89.91       79.49      7.47 o 
   0   4  17      443.11      426.04      9.50 o 
   1   4  17      269.07      300.15      6.50 o 
   2   4  17      134.78      139.51      5.81 o 
   3   4  17       94.80       92.86      5.57 o 
   4   4  17        0.29       12.88      5.68 o 
   5   4  17      549.09      557.69     13.16 o 
   6   4  17      551.36      534.60     12.17 o 
   7   4  17       62.16       52.11      6.83 o 
   8   4  17      245.34      224.80      9.31 o 
   9   4  17        3.68        6.69      8.43 o 
   1   5  17      340.64      359.31      7.78 o 
   2   5  17       23.09       23.11      5.48 o 
   3   5  17      798.36      812.68     13.49 o 
   4   5  17      184.92      203.29      6.32 o 
   5   5  17      376.15      356.68      8.61 o 
   6   5  17      309.48      304.70     10.17 o 
   7   5  17      215.28      241.60     10.14 o 
   8   5  17        0.01        8.46      7.14 o 
   9   5  17       22.57       29.64      8.58 o 
   0   6  17      153.94      168.75      7.91 o 
   1   6  17      186.93      182.03      5.73 o 
   2   6  17     1142.62     1165.87     13.69 o 
   3   6  17       21.50       26.17      5.46 o 
   4   6  17      338.70      338.78      6.73 o 
   5   6  17     1404.92     1464.93     32.38 o 
   6   6  17       12.04       15.49      6.33 o 
   7   6  17       30.25       25.62      6.50 o 
   8   6  17        0.03        3.42      6.64 o 
   9   6  17       50.34       43.21      9.23 o 
   1   7  17     1082.46     1156.45     14.29 o 
   2   7  17     1089.55     1027.29     15.08 o 
   3   7  17      537.41      605.81      9.56 o 
   4   7  17      912.10      942.40     16.09 o 
   5   7  17      224.68      217.46      6.41 o 
   6   7  17      157.37      170.12      7.29 o 
   7   7  17       11.13       14.95      6.47 o 
   8   7  17        0.27        8.25      6.93 o 
   0   8  17      413.56      393.89     10.38 o 
   1   8  17        7.45       16.09      6.09 o 
   2   8  17      821.81      805.55     13.81 o 
   3   8  17       90.42       81.31      5.94 o 
   4   8  17      164.81      186.09      5.87 o 
   5   8  17        2.36       11.26      6.07 o 
   6   8  17      236.04      213.35      7.36 o 
   7   8  17        0.01       11.77      6.72 o 
   8   8  17        3.19        3.78      6.84 o 
   1   9  17       23.97       32.02      5.99 o 
   2   9  17       15.94       18.94      6.25 o 
   3   9  17      224.09      220.39      5.93 o 
   4   9  17        1.57        3.88      5.49 o 
   5   9  17       60.56       60.95      5.69 o 
   6   9  17       46.54       49.55      6.41 o 
   7   9  17       34.93       43.38      6.73 o 
   8   9  17       10.72       14.18      8.15 o 
   0  10  17      852.13      839.66     19.79 o 
   1  10  17       29.17       35.60      6.37 o 
   2  10  17      287.52      313.09      9.94 o 
   3  10  17       12.04       17.88      5.95 o 
   4  10  17      605.56      640.70      7.99 o 
   5  10  17      102.31      100.78      6.05 o 
   6  10  17       68.52       77.26      6.43 o 
   7  10  17        0.03       -5.06      6.74 o 
   8  10  17       47.36       44.84      7.02 o 
   1  11  17      969.08     1034.85     17.88 o 
   2  11  17        2.18        9.21      6.10 o 
   3  11  17      534.27      525.83     10.14 o 
   4  11  17      193.05      223.83      7.16 o 
   5  11  17       22.73       16.06      5.95 o 
   6  11  17        3.63        9.68      6.42 o 
   7  11  17        0.01        8.40      7.04 o 
   0  12  17       75.39       60.02      8.96 o 
   1  12  17       98.50       97.06      6.90 o 
   2  12  17       17.62       21.26      5.86 o 
   3  12  17        0.04        7.95      5.61 o 
   4  12  17        7.19        8.44      6.08 o 
   5  12  17        1.68       -4.74      5.94 o 
   6  12  17        9.12       14.25      6.31 o 
   7  12  17       15.44       19.72      7.53 o 
   1  13  17        7.51        6.54      7.13 o 
   2  13  17        9.75       12.50      6.94 o 
   3  13  17      101.95      105.12      6.77 o 
   4  13  17      299.91      283.48      9.90 o 
   5  13  17       76.48       67.19      6.77 o 
   6  13  17        0.09        7.79      7.67 o 
   0  14  17      471.80      416.05     22.55 o 
   1  14  17        2.73        8.07      6.49 o 
   2  14  17       22.73       28.72      7.34 o 
   3  14  17        0.80        9.93      6.88 o 
   4  14  17        4.83       14.80      7.48 o 
   5  14  17       32.74       27.60      7.28 o 
   6  14  17        0.28        3.18      7.27 o 
   1  15  17       92.71       86.59      6.71 o 
   2  15  17       94.75      100.69      8.05 o 
   3  15  17        0.71        4.83      7.23 o 
   4  15  17        1.44       -4.84      8.41 o 
   5  15  17        1.88        4.41      8.35 o 
   0  16  17        8.71        1.67      9.74 o 
   1  16  17        5.66       12.03      7.31 o 
   2  16  17       58.63       69.64      7.65 o 
   3  16  17       18.15       23.60      7.23 o 
   4  16  17       14.55       10.71      8.52 o 
   5  16  17        2.21       10.43     28.79 o 
   1  17  17       12.37       19.51      7.41 o 
   2  17  17       81.61       64.30      9.09 o 
   3  17  17        1.19       -2.09      8.47 o 
   4  17  17       38.06       27.45     10.65 o 
   0  18  17        3.38        8.08     10.32 o 
   1  18  17       23.62       29.52      8.84 o 
   2  18  17       24.80       29.95      8.83 o 
   0   0  18     1618.78     1685.63     25.13 o 
   1   0  18       78.96       88.42      6.34 o 
   2   0  18     1266.18     1225.20     17.47 o 
   3   0  18      116.14       86.82      7.16 o 
   4   0  18      119.15      148.63      7.43 o 
   5   0  18      205.14      211.64      8.72 o 
   6   0  18      111.23       63.38      9.64 o 
   7   0  18       29.30       29.31      8.35 o 
   8   0  18      302.06      283.17     16.69 o 
   9   0  18       73.62       72.41     11.77 o 
   1   1  18      151.31      157.18      5.03 o 
   2   1  18      400.37      379.28      5.49 o 
   3   1  18      546.15      573.43      6.24 o 
   4   1  18      376.71      383.63      6.88 o 
   5   1  18      174.32      181.97      6.68 o 
   6   1  18      341.49      360.42     11.71 o 
   7   1  18      394.86      359.21      7.77 o 
   8   1  18      156.28      153.74      8.90 o 
   9   1  18       31.26       11.15      7.49 o 
   0   2  18       23.20       49.27      7.57 o 
   1   2  18       46.81       67.47      5.03 o 
   2   2  18        0.02        6.18      5.03 o 
   3   2  18       39.43       38.40      5.35 o 
   4   2  18       50.91       52.60      5.52 o 
   5   2  18      715.90      670.29     16.33 o 
   6   2  18      179.47      216.75      6.20 o 
   7   2  18      191.26      192.04      8.19 o 
   8   2  18       23.20       23.07      7.08 o 
   9   2  18       77.61       73.80      8.87 o 
   1   3  18        1.03       12.53      5.20 o 
   2   3  18      399.56      422.32      6.55 o 
   3   3  18     2377.21     2379.15     30.75 o 
   4   3  18      854.74      911.42     13.28 o 
   5   3  18      190.37      207.89      6.55 o 
   6   3  18      836.66      770.71     19.67 o 
   7   3  18       42.41       52.87      7.06 o 
   8   3  18       55.94       45.68      8.27 o 
   9   3  18       72.03       64.05      8.63 o 
   0   4  18       87.13       86.63      8.34 o 
   1   4  18      680.96      662.83     10.69 o 
   2   4  18      155.19      170.67      5.55 o 
   3   4  18      977.84     1060.94     13.46 o 
   4   4  18      543.27      545.33      8.82 o 
   5   4  18      125.26      138.56      6.40 o 
   6   4  18      156.89      135.71      6.23 o 
   7   4  18       16.90       36.92      6.33 o 
   8   4  18       30.21       26.53      6.36 o 
   9   4  18        2.29       12.63      8.92 o 
   1   5  18       16.22       19.46      5.71 o 
   2   5  18      346.93      316.29      7.36 o 
   3   5  18       17.32       18.37      5.52 o 
   4   5  18      147.50      171.25      6.50 o 
   5   5  18       89.41       90.38      6.08 o 
   6   5  18       29.92       43.03      5.91 o 
   7   5  18        9.91       15.20      6.13 o 
   8   5  18       22.39       28.89      6.59 o 
   0   6  18      298.17      293.04      9.23 o 
   1   6  18      199.01      197.14      6.02 o 
   2   6  18     3356.43     3522.86     41.25 o 
   3   6  18       12.71       20.20      5.84 o 
   4   6  18      448.56      469.44      7.13 o 
   5   6  18      160.92      126.72      6.10 o 
   6   6  18       10.85       18.21      6.14 o 
   7   6  18        2.01       12.92      5.98 o 
   8   6  18       79.37       85.58      7.17 o 
   1   7  18       16.16       27.97      5.20 o 
   2   7  18      973.10      955.80     16.69 o 
   3   7  18       16.05       19.58      5.60 o 
   4   7  18      715.62      769.62     19.06 o 
   5   7  18       38.83       44.91      5.91 o 
   6   7  18        6.49       15.25      6.28 o 
   7   7  18       15.47       21.14      6.55 o 
   8   7  18       13.97       12.40      7.07 o 
   0   8  18       80.59       91.46      7.97 o 
   1   8  18      127.11      154.07      5.90 o 
   2   8  18        1.29        4.39      5.71 o 
   3   8  18      295.57      328.36      6.95 o 
   4   8  18      374.68      400.13      8.35 o 
   5   8  18      108.80      118.13      6.08 o 
   6   8  18        0.49        0.35      6.47 o 
   7   8  18        2.43        4.57      6.74 o 
   8   8  18        9.75       13.26      6.77 o 
   1   9  18       16.47       30.62      6.44 o 
   2   9  18       85.66      106.83      6.25 o 
   3   9  18       62.64       81.22      6.06 o 
   4   9  18        0.03        5.17      5.85 o 
   5   9  18       52.01       58.43      6.29 o 
   6   9  18       40.03       32.71      6.59 o 
   7   9  18        9.55        5.88      6.60 o 
   8   9  18        0.03        7.13      7.66 o 
   0  10  18     2849.17     2932.55     92.74 o 
   1  10  18      987.69     1040.93     22.34 o 
   2  10  18      174.16      173.91      6.49 o 
   3  10  18      387.06      355.74      8.52 o 
   4  10  18       12.97       18.32      6.38 o 
   5  10  18       13.96       17.95      6.70 o 
   6  10  18        1.05        4.56      6.79 o 
   7  10  18        0.64        0.36      6.58 o 
   1  11  18       10.07       12.71      6.14 o 
   2  11  18       63.11       57.68      5.92 o 
   3  11  18       92.21       91.55      6.26 o 
   4  11  18     1145.23     1147.41     18.26 o 
   5  11  18        5.58        4.34      5.83 o 
   6  11  18        4.81        9.06      6.36 o 
   7  11  18        7.47       11.16      7.25 o 
   0  12  18       57.22       54.33      8.03 o 
   1  12  18      187.01      169.92      6.31 o 
   2  12  18        0.73        6.30      5.68 o 
   3  12  18       19.60       21.01      5.63 o 
   4  12  18        0.55        9.21      6.43 o 
   5  12  18       31.83       38.20      6.63 o 
   6  12  18        2.78        1.27      6.75 o 
   7  12  18        7.58       10.87      8.48 o 
   1  13  18        1.17       20.69      7.98 o 
   2  13  18        6.34       16.72      6.11 o 
   3  13  18       36.87       44.67      6.32 o 
   4  13  18      220.51      232.34     11.10 o 
   5  13  18        1.55       10.96      6.59 o 
   6  13  18       42.40       39.44      7.39 o 
   0  14  18      484.83      450.95     12.72 o 
   1  14  18        1.81        4.61      7.42 o 
   2  14  18      315.32      328.55     14.74 o 
   3  14  18      199.86      223.91      7.03 o 
   4  14  18       62.64       55.82      7.34 o 
   5  14  18       23.63       24.32      6.92 o 
   6  14  18        3.87       11.53      9.51 o 
   1  15  18        0.53        5.32      6.61 o 
   2  15  18      153.39      146.04      7.59 o 
   3  15  18      132.33      119.77      7.87 o 
   4  15  18        0.24        7.26      6.54 o 
   5  15  18       53.60       33.00      7.50 o 
   0  16  18       74.76       58.92     10.19 o 
   1  16  18      117.49      109.61      7.18 o 
   2  16  18       10.44       14.75      7.73 o 
   3  16  18       21.40       22.66      7.17 o 
   4  16  18        1.87        7.70      6.84 o 
   1  17  18        2.67        9.41      7.93 o 
   2  17  18        0.88        9.88      7.07 o 
   3  17  18       18.54       24.31      8.26 o 
   0  18  18       19.71       22.71     10.13 o 
   1  18  18       37.18       33.20      8.61 o 
   1   1  19        3.47        1.55      4.91 o 
   2   1  19       54.00       51.46      4.80 o 
   3   1  19      258.19      255.15      4.90 o 
   4   1  19        2.29        8.02      5.07 o 
   5   1  19      442.90      464.46      8.83 o 
   6   1  19       25.31       39.00      6.17 o 
   7   1  19       45.11       58.97      6.44 o 
   8   1  19        1.50        5.59      6.81 o 
   9   1  19       16.86       16.66      7.67 o 
   0   2  19       51.88       45.84      7.09 o 
   1   2  19        5.01        9.66      4.79 o 
   2   2  19       32.55       36.98      5.15 o 
   3   2  19      522.53      471.96      6.73 o 
   4   2  19      310.24      336.82      7.11 o 
   5   2  19     1397.92     1393.18     25.16 o 
   6   2  19       34.75       48.59      5.58 o 
   7   2  19       43.97       49.82      7.16 o 
   8   2  19        0.96        5.42      6.66 o 
   9   2  19       46.54       55.88     14.55 o 
   1   3  19      100.13      108.21      5.45 o 
   2   3  19      234.81      223.37      5.67 o 
   3   3  19       98.31       85.41      5.37 o 
   4   3  19       53.60       65.37      5.76 o 
   5   3  19      103.38      111.79      5.89 o 
   6   3  19       23.69       32.65      5.86 o 
   7   3  19        0.25        4.29      6.03 o 
   8   3  19        1.31        3.81      8.31 o 
   0   4  19        0.06       -0.23      7.15 o 
   1   4  19        4.90        6.33      5.28 o 
   2   4  19      457.68      479.28      7.66 o 
   3   4  19      468.60      457.60      7.35 o 
   4   4  19       11.04       11.44      5.73 o 
   5   4  19       21.98       25.31      6.02 o 
   6   4  19        6.94       15.87      6.01 o 
   7   4  19        2.72        6.08      5.96 o 
   8   4  19       20.14       24.92      6.72 o 
   1   5  19      431.57      484.65      9.29 o 
   2   5  19       22.84       40.59      5.26 o 
   3   5  19        3.60        8.70      5.60 o 
   4   5  19       44.06       39.93      6.66 o 
   5   5  19       28.09       47.04      5.50 o 
   6   5  19       30.36       29.10      5.80 o 
   7   5  19        5.69       12.43      6.01 o 
   8   5  19       43.07       41.76      7.25 o 
   0   6  19        1.14        7.58      8.90 o 
   1   6  19     3124.68     3127.63     43.40 o 
   2   6  19      134.80      146.29      6.23 o 
   3   6  19     2044.38     2110.28     30.84 o 
   4   6  19       28.51       28.88      6.05 o 
   5   6  19       15.95       16.18      5.88 o 
   6   6  19        6.49       10.93      6.20 o 
   7   6  19       33.49       43.38      6.43 o 
   8   6  19        7.04       20.54      7.00 o 
   1   7  19     1062.98     1089.46     14.18 o 
   2   7  19     1495.49     1539.94     22.06 o 
   3   7  19     1659.64     1697.16     29.73 o 
   4   7  19      142.92      163.00      5.97 o 
   5   7  19       21.53       32.47      6.34 o 
   6   7  19       47.82       51.24      6.37 o 
   7   7  19        5.65        9.44      6.51 o 
   8   7  19        2.21       -2.91      6.63 o 
   0   8  19       17.38       26.23      8.87 o 
   1   8  19       37.42       43.24      5.63 o 
   2   8  19      368.08      361.41      7.92 o 
   3   8  19       99.24      119.83      5.50 o 
   4   8  19        2.62        4.75      5.76 o 
   5   8  19      532.97      537.38      8.48 o 
   6   8  19       16.65       26.52      6.64 o 
   7   8  19       61.16       59.93      7.20 o 
   8   8  19        9.97       10.03      7.06 o 
   1   9  19      350.49      349.64      6.47 o 
   2   9  19       48.99       54.08      5.94 o 
   3   9  19        7.23       14.35      5.43 o 
   4   9  19      104.60      109.16      6.05 o 
   5   9  19      188.51      183.73      8.42 o 
   6   9  19        9.57       18.28      5.85 o 
   7   9  19       28.93       39.15      6.67 o 
   0  10  19        0.04       21.86      9.27 o 
   1  10  19       11.55       10.71      6.04 o 
   2  10  19       35.75       30.62      5.95 o 
   3  10  19      660.45      679.06     10.70 o 
   4  10  19        2.96        7.66      6.54 o 
   5  10  19        5.92       12.54      6.53 o 
   6  10  19        8.22       13.82      6.50 o 
   7  10  19       11.37       10.23      6.48 o 
   1  11  19       22.52       15.73      5.33 o 
   2  11  19        3.16        7.81      5.48 o 
   3  11  19      100.38       85.47      5.65 o 
   4  11  19       16.45       19.54      6.93 o 
   5  11  19      128.56      129.44      6.39 o 
   6  11  19       11.29       12.88      6.39 o 
   7  11  19      173.39      174.39      9.36 o 
   0  12  19      117.25      119.52      8.40 o 
   1  12  19      143.48      135.13      5.99 o 
   2  12  19       26.43       31.34      6.17 o 
   3  12  19      111.15      107.26      6.38 o 
   4  12  19       55.81       74.56      6.85 o 
   5  12  19       15.26       17.03      6.13 o 
   6  12  19        2.26        1.30      6.49 o 
   1  13  19      206.39      203.23      7.17 o 
   2  13  19      129.35      135.84      6.52 o 
   3  13  19       19.24       21.99      5.52 o 
   4  13  19        6.92       11.84      6.81 o 
   5  13  19       26.54       31.69      7.07 o 
   6  13  19        9.12       16.98      7.17 o 
   0  14  19      113.75       88.79      8.84 o 
   1  14  19        1.84       17.58      7.34 o 
   2  14  19       67.67       63.29      6.80 o 
   3  14  19      181.77      184.60      8.95 o 
   4  14  19       53.56       53.99      6.54 o 
   5  14  19        4.83        8.99      6.47 o 
   1  15  19       56.12       62.77      7.67 o 
   2  15  19        0.02       10.45      6.35 o 
   3  15  19       60.90       71.30      7.09 o 
   4  15  19       10.93        9.09      6.66 o 
   0  16  19        8.04        2.57     10.60 o 
   1  16  19        6.83       20.19      8.15 o 
   2  16  19        2.31        7.64      8.08 o 
   3  16  19       26.10       32.76      6.43 o 
   4  16  19       14.40       19.80      8.81 o 
   1  17  19        0.43       -0.64      8.20 o 
   2  17  19       11.53        6.13      7.93 o 
   0   0  20      466.18      424.64     12.77 o 
   1   0  20        1.69       14.02      6.80 o 
   2   0  20      480.41      496.60     10.59 o 
   3   0  20       82.22       78.72      7.55 o 
   4   0  20      146.78      168.11      7.58 o 
   5   0  20       20.92       24.98      8.24 o 
   6   0  20      236.96      262.22     18.70 o 
   7   0  20       98.58       97.86     10.22 o 
   8   0  20       11.65       23.40     10.80 o 
   1   1  20       40.53       45.29      4.76 o 
   2   1  20      882.42      835.94      8.80 o 
   3   1  20      187.65      196.42      5.17 o 
   4   1  20      338.40      352.75      6.06 o 
   5   1  20       39.97       30.04      5.94 o 
   6   1  20        0.94       19.26      5.84 o 
   7   1  20      318.12      334.13     13.63 o 
   8   1  20       20.55       33.46      7.21 o 
   0   2  20      156.30      175.95      7.86 o 
   1   2  20       77.53       78.47      4.94 o 
   2   2  20       49.51       53.58      5.19 o 
   3   2  20      367.71      349.34      5.99 o 
   4   2  20       73.46       84.71      5.57 o 
   5   2  20      844.48      826.18     21.81 o 
   6   2  20        3.73       13.69      5.65 o 
   7   2  20      239.64      236.87      9.02 o 
   8   2  20        1.91       11.42      7.20 o 
   1   3  20       23.21       23.03      4.87 o 
   2   3  20       71.59       80.94      5.43 o 
   3   3  20     1311.18     1317.93     16.26 o 
   4   3  20      204.44      204.72      6.23 o 
   5   3  20      910.39      880.42     16.31 o 
   6   3  20      256.20      253.30      9.20 o 
   7   3  20       30.77       33.88      6.52 o 
   8   3  20        7.78       16.32      7.79 o 
   0   4  20       98.16      114.00     11.60 o 
   1   4  20      984.85     1018.89     21.15 o 
   2   4  20       33.94       40.62      5.40 o 
   3   4  20       22.27       21.32      5.92 o 
   4   4  20      154.82      168.54      5.74 o 
   5   4  20      144.36      155.70      5.93 o 
   6   4  20       41.60       45.58      6.33 o 
   7   4  20       12.42       17.61      6.27 o 
   8   4  20       72.12       60.70      6.58 o 
   1   5  20        9.23       11.21      5.28 o 
   2   5  20      203.82      220.06      6.20 o 
   3   5  20        0.12        4.02      5.67 o 
   4   5  20       23.95       27.32      5.79 o 
   5   5  20      449.69      415.73      9.43 o 
   6   5  20        2.18        8.78      5.89 o 
   7   5  20       70.19       61.65      6.60 o 
   8   5  20        1.27        5.54      6.52 o 
   0   6  20        2.76        8.60      7.64 o 
   1   6  20      740.93      696.16     18.50 o 
   2   6  20     1073.95     1076.25     14.67 o 
   3   6  20     1215.02     1202.92     19.15 o 
   4   6  20       71.02       59.46      5.81 o 
   5   6  20       13.39       15.74      6.16 o 
   6   6  20        0.17       -3.10      5.69 o 
   7   6  20        0.86        8.67      6.43 o 
   8   6  20       14.63       27.33      7.02 o 
   1   7  20        1.10        6.22      5.38 o 
   2   7  20     1135.63     1167.28     18.63 o 
   3   7  20       65.10       65.28      5.86 o 
   4   7  20       38.60       32.98      5.53 o 
   5   7  20        7.88       11.54      5.97 o 
   6   7  20        8.57       14.69      5.77 o 
   7   7  20       33.17       28.04      6.31 o 
   8   7  20       13.22       21.28      7.63 o 
   0   8  20        8.42       17.90      8.53 o 
   1   8  20       94.86      101.52      6.27 o 
   2   8  20      153.99      139.36      5.85 o 
   3   8  20      283.25      274.92      6.72 o 
   4   8  20      208.90      209.06      6.48 o 
   5   8  20      114.78      126.81      7.22 o 
   6   8  20        7.81       14.36      6.62 o 
   7   8  20       14.86       13.82      7.20 o 
   1   9  20       13.57       16.02      5.29 o 
   2   9  20        6.11        9.94      6.31 o 
   3   9  20        4.74        5.78      5.48 o 
   4   9  20      215.72      204.01      6.73 o 
   5   9  20        0.03       -2.28      5.58 o 
   6   9  20        0.01        9.79      5.93 o 
   7   9  20       42.80       41.30      6.86 o 
   0  10  20      292.12      318.05      8.77 o 
   1  10  20     1391.97     1504.29     18.35 o 
   2  10  20       16.08       21.24      6.23 o 
   3  10  20        8.48       11.34      6.10 o 
   4  10  20       13.38       22.44      5.50 o 
   5  10  20        0.19        7.74      6.77 o 
   6  10  20        0.01       11.79      6.48 o 
   7  10  20        1.88        8.19      6.82 o 
   1  11  20        9.12       13.24      6.40 o 
   2  11  20        0.29        1.63      6.49 o 
   3  11  20       14.62       20.44      5.70 o 
   4  11  20      160.85      137.66      6.51 o 
   5  11  20       11.25       19.15      6.28 o 
   6  11  20        2.74       18.00      6.46 o 
   0  12  20      179.12      172.23      8.41 o 
   1  12  20      256.60      255.92      9.88 o 
   2  12  20       35.67       31.81      6.34 o 
   3  12  20       47.21       43.24      6.09 o 
   4  12  20       23.68       28.44      6.91 o 
   5  12  20       34.39       27.05      6.87 o 
   6  12  20        2.72        8.78      6.95 o 
   1  13  20       17.10       16.88      5.68 o 
   2  13  20       48.71       46.39      6.01 o 
   3  13  20       29.23       39.82      6.54 o 
   4  13  20       39.14       44.29      7.19 o 
   5  13  20       59.90       62.93      6.33 o 
   0  14  20      262.50      231.16     12.80 o 
   1  14  20      173.82      169.42      7.16 o 
   2  14  20        3.91        6.66      5.96 o 
   3  14  20      284.35      280.32      9.76 o 
   4  14  20        1.90        7.26      7.06 o 
   5  14  20        1.00        9.93      7.06 o 
   1  15  20       33.78       33.16      6.60 o 
   2  15  20        4.46        9.01      5.94 o 
   3  15  20      143.16      125.13      7.21 o 
   4  15  20        0.14        7.35      7.17 o 
   0  16  20       52.94       53.34      9.20 o 
   1  16  20       10.89       10.36      6.81 o 
   2  16  20       26.41       20.79      7.12 o 
   3  16  20        0.42        3.22      7.04 o 
   1  17  20       33.38       30.22      7.02 o 
   1   1  21       60.58       48.89      4.50 o 
   2   1  21       35.60       39.11      5.15 o 
   3   1  21      121.36      168.35      5.27 o 
   4   1  21       20.95       20.20      5.62 o 
   5   1  21      202.70      199.51      7.93 o 
   6   1  21      209.44      210.75      8.93 o 
   7   1  21       14.50       23.01      6.56 o 
   8   1  21        2.62       13.71      7.59 o 
   0   2  21       51.38       44.52      6.50 o 
   1   2  21       89.20      116.16      5.02 o 
   2   2  21      876.32      836.99      8.48 o 
   3   2  21      222.17      235.49      5.85 o 
   4   2  21       38.23       25.36      5.51 o 
   5   2  21      363.72      359.48      8.63 o 
   6   2  21        7.37        8.56      5.77 o 
   7   2  21      114.03       93.15      6.60 o 
   8   2  21       23.50       12.06      7.09 o 
   1   3  21       33.14       41.32      5.22 o 
   2   3  21      177.38      187.71      6.36 o 
   3   3  21      534.67      508.53     12.67 o 
   4   3  21        7.03        8.21      5.26 o 
   5   3  21      321.90      377.94      7.98 o 
   6   3  21        3.74       12.86      5.51 o 
   7   3  21       32.09       37.74      6.46 o 
   8   3  21        9.35       15.92      7.96 o 
   0   4  21      364.41      410.65      8.96 o 
   1   4  21      153.11      168.28      6.14 o 
   2   4  21       35.82       36.12      5.40 o 
   3   4  21       34.59       49.72      5.71 o 
   4   4  21      497.25      485.63      7.65 o 
   5   4  21      134.16      141.47      6.46 o 
   6   4  21      217.59      213.38      7.04 o 
   7   4  21        9.67       11.76      6.19 o 
   8   4  21        8.84       13.76      7.14 o 
   1   5  21      151.28      143.43      5.57 o 
   2   5  21      224.83      238.52      7.03 o 
   3   5  21        0.03        5.62      6.03 o 
   4   5  21      189.62      183.74      6.79 o 
   5   5  21        0.08        5.24      6.30 o 
   6   5  21      156.94      144.33      6.50 o 
   7   5  21       35.95       36.29      6.58 o 
   8   5  21      107.77      110.38      7.76 o 
   0   6  21       22.93       32.34      7.79 o 
   1   6  21      352.01      346.24      6.62 o 
   2   6  21       66.27       54.93      5.31 o 
   3   6  21        3.08       -0.26      5.45 o 
   4   6  21      435.49      418.95      6.24 o 
   5   6  21      111.86      122.39      6.72 o 
   6   6  21        5.85       11.67      5.98 o 
   7   6  21      158.11      160.07      7.51 o 
   1   7  21      739.01      757.81     12.89 o 
   2   7  21       77.36       82.85      5.85 o 
   3   7  21       31.98       46.89      5.47 o 
   4   7  21       86.78       88.90      6.00 o 
   5   7  21      163.42      157.98      6.60 o 
   6   7  21       78.63       92.00      6.86 o 
   7   7  21       17.76       19.25      6.72 o 
   0   8  21      121.41      142.71      9.30 o 
   1   8  21        0.63        4.23      5.55 o 
   2   8  21      215.07      198.93      5.83 o 
   3   8  21      422.42      398.67     12.22 o 
   4   8  21       79.58       79.24      5.97 o 
   5   8  21      111.79      122.61      5.95 o 
   6   8  21       57.00       50.59      6.61 o 
   7   8  21       19.90       17.84      6.83 o 
   1   9  21       16.11       24.00      5.40 o 
   2   9  21      163.99      153.42      6.15 o 
   3   9  21       28.38       25.65      5.95 o 
   4   9  21       29.21       34.10      6.35 o 
   5   9  21      149.70      161.71      7.37 o 
   6   9  21        4.90       10.33      6.22 o 
   7   9  21        0.20        0.87      7.03 o 
   0  10  21      184.20      169.67     10.29 o 
   1  10  21       19.12       15.08      5.89 o 
   2  10  21      264.38      262.10      7.94 o 
   3  10  21       29.22       28.68      6.08 o 
   4  10  21       19.55       20.12      5.84 o 
   5  10  21       46.49       34.54      6.53 o 
   6  10  21       18.40       24.32      6.93 o 
   1  11  21      135.56      154.54      9.37 o 
   2  11  21      180.39      198.12      7.29 o 
   3  11  21        6.17       15.12      6.53 o 
   4  11  21      140.44      127.18      6.71 o 
   5  11  21        9.54       12.56      6.19 o 
   6  11  21        4.57       16.29      7.03 o 
   0  12  21        0.17       12.12      8.05 o 
   1  12  21      131.01      117.74      6.42 o 
   2  12  21        2.87        8.03      6.21 o 
   3  12  21       20.73       15.36      5.77 o 
   4  12  21        3.03       12.07      6.25 o 
   5  12  21       87.70       91.98      7.05 o 
   1  13  21      142.44      137.77      6.82 o 
   2  13  21        7.79       18.79      6.50 o 
   3  13  21       74.95       72.38      6.94 o 
   4  13  21      130.86      111.89      6.51 o 
   5  13  21        5.43        3.80      6.54 o 
   0  14  21        5.41       12.40      8.45 o 
   1  14  21       32.85       31.44      6.60 o 
   2  14  21        0.43        2.33      6.05 o 
   3  14  21       33.29       32.02      6.11 o 
   4  14  21        0.04       12.36      6.59 o 
   1  15  21        6.83       19.20      7.02 o 
   2  15  21        0.79        1.53      6.97 o 
   3  15  21        0.47       10.72      6.36 o 
   0  16  21       50.89       54.48      9.41 o 
   1  16  21        6.66       12.18      6.81 o 
   2  16  21        2.33        7.44      7.11 o 
   0   0  22      648.48      658.66     26.63 o 
   1   0  22        0.97       19.51      6.97 o 
   2   0  22      320.28      369.13     12.69 o 
   3   0  22      210.05      201.63      7.37 o 
   4   0  22      418.70      420.47     12.13 o 
   5   0  22       92.99       67.34      8.02 o 
   6   0  22      283.37      241.63     12.91 o 
   7   0  22       88.87       69.95     10.97 o 
   8   0  22       25.52       24.74     11.44 o 
   1   1  22       19.17       24.04      4.79 o 
   2   1  22      871.92      931.20     14.36 o 
   3   1  22        0.88        6.46      4.86 o 
   4   1  22        2.53        9.28      5.52 o 
   5   1  22       33.77       45.71      5.72 o 
   6   1  22        0.89        8.79      6.58 o 
   7   1  22       14.31       17.94      7.12 o 
   8   1  22       24.69       16.12      7.04 o 
   0   2  22        0.12       -8.84      7.29 o 
   1   2  22       22.51       26.41      4.99 o 
   2   2  22      216.63      230.98      5.37 o 
   3   2  22      299.16      281.54      6.63 o 
   4   2  22       17.15       26.38      5.58 o 
   5   2  22       19.23       22.60      5.49 o 
   6   2  22        8.28        6.28      6.49 o 
   7   2  22       57.79       52.48      6.92 o 
   8   2  22       12.01       26.65      6.78 o 
   1   3  22       90.95       91.50      5.34 o 
   2   3  22       69.20       84.26      5.40 o 
   3   3  22        3.08        9.75      5.32 o 
   4   3  22      380.18      389.49      6.38 o 
   5   3  22       16.26       25.19      5.96 o 
   6   3  22       10.48       18.62      5.97 o 
   7   3  22       37.62       37.89      6.59 o 
   8   3  22       17.70       24.44      8.31 o 
   0   4  22        0.55       18.13      9.01 o 
   1   4  22      114.50      118.02      5.55 o 
   2   4  22      466.49      472.11      8.20 o 
   3   4  22       76.68       71.93      5.34 o 
   4   4  22      200.70      217.86      5.57 o 
   5   4  22        0.38        4.18      5.82 o 
   6   4  22       24.67       38.94      6.52 o 
   7   4  22       24.83       17.23      6.86 o 
   1   5  22      507.63      482.89      8.33 o 
   2   5  22      172.31      168.27      5.82 o 
   3   5  22      660.76      630.97     11.98 o 
   4   5  22       31.97       42.02      6.36 o 
   5   5  22       56.47       65.31      6.12 o 
   6   5  22      141.90      131.79      6.20 o 
   7   5  22        4.15        6.89      6.91 o 
   0   6  22       71.82       82.03      7.62 o 
   1   6  22        1.87       10.79      5.65 o 
   2   6  22        1.41        8.28      6.08 o 
   3   6  22       75.54       84.06      6.51 o 
   4   6  22        0.77        7.50      6.22 o 
   5   6  22      259.54      222.85      6.72 o 
   6   6  22        8.07       17.86      5.98 o 
   7   6  22        3.77        4.02      6.88 o 
   1   7  22      129.56      137.99      5.73 o 
   2   7  22       99.45      101.27      5.57 o 
   3   7  22       46.34       47.12      6.33 o 
   4   7  22        0.74       10.29      5.40 o 
   5   7  22        4.24       11.51      6.30 o 
   6   7  22        8.53       16.62      6.59 o 
   7   7  22        0.01        8.32      6.83 o 
   0   8  22       42.62       46.47      7.25 o 
   1   8  22       15.76       17.06      6.28 o 
   2   8  22       44.85       44.15      5.64 o 
   3   8  22      760.47      809.21     18.57 o 
   4   8  22        7.80        7.88      5.54 o 
   5   8  22       56.19       63.45      6.61 o 
   6   8  22       27.40       23.33      6.90 o 
   7   8  22       21.79       21.03      7.45 o 
   1   9  22       92.55       96.01      5.61 o 
   2   9  22        0.06       -0.99      5.48 o 
   3   9  22      120.16      133.06      6.08 o 
   4   9  22       48.94       47.87      6.15 o 
   5   9  22       38.34       48.30      6.53 o 
   6   9  22       18.72       23.32      6.89 o 
   0  10  22      179.66      151.93      8.34 o 
   1  10  22      269.10      261.02      6.00 o 
   2  10  22       52.17       57.93      5.60 o 
   3  10  22       25.97       21.61      5.79 o 
   4  10  22       59.93       60.36      6.03 o 
   5  10  22       17.01       23.08      6.35 o 
   6  10  22       30.31       31.47      6.72 o 
   1  11  22       82.10       80.03      5.84 o 
   2  11  22      135.05      141.65      6.23 o 
   3  11  22       31.58       38.59      6.57 o 
   4  11  22       44.32       49.49      6.60 o 
   5  11  22       79.33       73.21      6.15 o 
   6  11  22        0.00       -4.03     14.72 o 
   0  12  22       24.69       19.38      9.07 o 
   1  12  22        4.29       13.35      6.10 o 
   2  12  22      107.56      106.40      6.38 o 
   3  12  22        8.99       16.08      6.28 o 
   4  12  22       56.30       50.08      6.26 o 
   5  12  22       41.19       40.15      7.20 o 
   1  13  22        5.99       10.29      5.65 o 
   2  13  22       36.87       42.18      6.25 o 
   3  13  22        0.11        3.96      6.29 o 
   4  13  22      238.90      211.45     10.17 o 
   0  14  22       79.04      107.14      9.63 o 
   1  14  22        4.76       -1.86      5.95 o 
   2  14  22      113.15      102.10      6.82 o 
   3  14  22        8.01        3.35      6.22 o 
   4  14  22        0.24       10.82      6.83 o 
   1  15  22        5.40       10.04      6.54 o 
   2  15  22        0.20        4.10      6.85 o 
   3  15  22        9.32       13.01      7.68 o 
   0  16  22        0.06        9.63      8.76 o 
   1  16  22        4.17       10.25     12.76 o 
   1   1  23       72.97       65.84      5.60 o 
   2   1  23       78.10       69.54      5.15 o 
   3   1  23       23.15       18.45      4.81 o 
   4   1  23        3.95        8.25      5.67 o 
   5   1  23       48.71       46.17      5.90 o 
   6   1  23       17.76       19.73      6.94 o 
   7   1  23       10.74       10.20      8.15 o 
   0   2  23      143.30      175.69      7.94 o 
   1   2  23      783.11      682.00     10.07 o 
   2   2  23        1.41        8.31      5.38 o 
   3   2  23       38.27       48.33      5.49 o 
   4   2  23       68.61       64.04      5.91 o 
   5   2  23        7.02        8.33      6.20 o 
   6   2  23        3.24        9.66      6.80 o 
   7   2  23        0.78        8.98      7.10 o 
   1   3  23       19.36       23.81      5.62 o 
   2   3  23     1161.77     1214.95     15.61 o 
   3   3  23       14.38       22.43      5.84 o 
   4   3  23      338.01      356.77     11.50 o 
   5   3  23       27.38       33.38      6.26 o 
   6   3  23        1.56       17.18      6.74 o 
   7   3  23       63.23       51.45      6.90 o 
   0   4  23      432.83      411.97      8.81 o 
   1   4  23       45.82       44.82      5.51 o 
   2   4  23      688.82      709.93     11.33 o 
   3   4  23      146.58      149.71      5.74 o 
   4   4  23       62.24       72.30      5.94 o 
   5   4  23      199.03      186.26      6.99 o 
   6   4  23       30.31       34.20      6.10 o 
   7   4  23       47.22       44.18      7.10 o 
   1   5  23      353.90      348.16      6.35 o 
   2   5  23       32.58       33.20      5.38 o 
   3   5  23        0.98       11.96      5.66 o 
   4   5  23       21.40       19.25      6.00 o 
   5   5  23       75.78       82.86      6.04 o 
   6   5  23       88.95       87.34      6.15 o 
   7   5  23        9.36       16.31      7.81 o 
   0   6  23       20.35       42.20      7.89 o 
   1   6  23       23.20       26.76      5.66 o 
   2   6  23        7.42       18.21      5.99 o 
   3   6  23        0.02        5.98      5.65 o 
   4   6  23        0.30       11.24      6.37 o 
   5   6  23      128.78      117.12      6.96 o 
   6   6  23      135.85      103.94      6.87 o 
   7   6  23       29.83       31.52      6.92 o 
   1   7  23       40.93       43.64      5.49 o 
   2   7  23       14.52       29.23      5.62 o 
   3   7  23       86.07       89.88      5.97 o 
   4   7  23       70.43       76.52      6.64 o 
   5   7  23        1.97        7.98      5.98 o 
   6   7  23       14.74       23.54      6.32 o 
   7   7  23        0.48        2.11     10.53 o 
   0   8  23      347.52      316.57     21.43 o 
   1   8  23        1.97        9.15      5.53 o 
   2   8  23       50.28       74.37      5.48 o 
   3   8  23       27.10       31.67      5.80 o 
   4   8  23      112.49      138.15      6.93 o 
   5   8  23       23.57       33.90      6.51 o 
   6   8  23       83.08       93.37      6.19 o 
   1   9  23       99.81      103.35      6.18 o 
   2   9  23       36.77       38.60      5.82 o 
   3   9  23       34.49       25.27      6.08 o 
   4   9  23      102.36      112.22      6.08 o 
   5   9  23       78.91       69.02      6.50 o 
   6   9  23       66.45       53.03      6.95 o 
   0  10  23      202.15      188.74      9.04 o 
   1  10  23      129.55      113.61      5.95 o 
   2  10  23        0.80       -1.11      5.68 o 
   3  10  23       10.96       18.82      5.86 o 
   4  10  23      198.17      174.54      8.34 o 
   5  10  23        1.00        4.04      6.72 o 
   6  10  23        9.27       25.03     16.38 o 
   1  11  23        1.74        7.77      5.62 o 
   2  11  23        0.57       11.09      5.69 o 
   3  11  23       54.00       48.77      6.16 o 
   4  11  23        7.02       11.99      6.82 o 
   5  11  23        6.51       12.75      6.23 o 
   0  12  23      237.81      204.79      9.95 o 
   1  12  23        2.07        4.10      6.32 o 
   2  12  23        0.56        9.89      6.19 o 
   3  12  23       42.00       29.38      6.63 o 
   4  12  23       54.61       46.74      6.40 o 
   5  12  23       39.51       11.81     30.94 o 
   1  13  23       67.65       69.02      5.87 o 
   2  13  23        6.59        4.76      6.53 o 
   3  13  23        8.79       10.50      6.68 o 
   4  13  23        3.98       12.01      7.08 o 
   0  14  23        1.49       28.91     10.97 o 
   1  14  23        0.78       11.50      6.47 o 
   2  14  23        1.77       10.07      6.55 o 
   3  14  23        1.93        7.81      7.32 o 
   1  15  23        0.37        8.39      7.39 o 
   2  15  23        1.27       12.13     16.11 o 
   0   0  24     2512.80     2332.88     37.37 o 
   1   0  24      264.33      296.69      8.01 o 
   2   0  24      638.04      631.34     11.95 o 
   3   0  24       60.78       55.52      6.81 o 
   4   0  24      115.24      105.29      7.58 o 
   5   0  24      166.52      142.49     10.03 o 
   6   0  24      138.24      104.12      9.61 o 
   7   0  24       14.21        4.10     10.33 o 
   1   1  24       77.45       77.74      4.91 o 
   2   1  24       39.55       48.20      4.99 o 
   3   1  24      348.34      351.45      7.97 o 
   4   1  24       80.13       87.89      5.68 o 
   5   1  24       10.41       17.85      6.10 o 
   6   1  24       42.74       40.78      6.52 o 
   7   1  24       67.75       45.72      7.02 o 
   0   2  24       10.17       16.46      6.54 o 
   1   2  24        5.87        8.80      4.99 o 
   2   2  24      481.10      458.90     10.09 o 
   3   2  24        1.82        6.61      5.44 o 
   4   2  24        0.37        6.17      5.76 o 
   5   2  24       54.82       42.72      5.54 o 
   6   2  24       67.53       67.23      6.51 o 
   7   2  24       26.24       24.62      8.38 o 
   1   3  24      250.81      249.74      6.89 o 
   2   3  24       57.77       55.72      5.52 o 
   3   3  24      213.67      209.62      6.43 o 
   4   3  24      178.40      159.74      5.96 o 
   5   3  24       11.34       18.01      5.46 o 
   6   3  24       22.64       25.90      6.19 o 
   7   3  24        1.80       12.54      7.42 o 
   0   4  24      135.19      144.80      9.79 o 
   1   4  24       11.84       20.35      5.71 o 
   2   4  24        2.21        4.80      5.21 o 
   3   4  24      229.03      227.15      6.85 o 
   4   4  24      136.63      158.44      6.78 o 
   5   4  24        0.42        4.13      6.34 o 
   6   4  24      143.91      126.32      7.24 o 
   7   4  24        2.08        8.00      6.71 o 
   1   5  24      146.15      169.62      5.69 o 
   2   5  24       64.82       66.61      6.36 o 
   3   5  24      200.20      193.08      6.49 o 
   4   5  24       70.22       68.84      5.80 o 
   5   5  24        5.67       13.86      7.01 o 
   6   5  24        5.24       10.58      6.35 o 
   7   5  24        3.50        0.10      8.30 o 
   0   6  24        2.31       10.24      8.37 o 
   1   6  24       20.14       26.02      5.32 o 
   2   6  24       26.68       26.80      6.00 o 
   3   6  24       17.45       15.36      5.51 o 
   4   6  24       34.84       39.72      6.40 o 
   5   6  24        2.41        9.29      6.60 o 
   6   6  24        8.72       15.44      6.80 o 
   1   7  24      134.15      113.34      5.84 o 
   2   7  24       11.16       21.56      5.65 o 
   3   7  24        0.00       -3.55      5.49 o 
   4   7  24        0.48       -0.25      5.85 o 
   5   7  24       69.78       58.02      6.24 o 
   6   7  24       12.80       18.73      6.41 o 
   0   8  24      601.07      587.62     14.50 o 
   1   8  24       38.53       30.89      5.35 o 
   2   8  24        0.86        6.15      5.35 o 
   3   8  24      333.38      292.47      9.30 o 
   4   8  24        1.70        5.97      6.39 o 
   5   8  24        6.49       -0.22      6.37 o 
   6   8  24       62.85       67.03      6.32 o 
   1   9  24       95.60      103.33      6.46 o 
   2   9  24        0.78        9.41      5.73 o 
   3   9  24      153.53      132.94      6.23 o 
   4   9  24        8.18       20.64      6.59 o 
   5   9  24        7.28        6.79      7.25 o 
   0  10  24      181.97      147.34      9.67 o 
   1  10  24       14.12       22.22      6.22 o 
   2  10  24       13.69       16.94      6.00 o 
   3  10  24        1.53       15.81      6.33 o 
   4  10  24       13.51       13.10      6.28 o 
   5  10  24        0.07        5.07      6.45 o 
   1  11  24       60.64       57.93      6.12 o 
   2  11  24        0.55        9.59      5.77 o 
   3  11  24        2.29       -0.34      5.88 o 
   4  11  24       69.72       76.31      6.58 o 
   5  11  24       12.17        9.06     16.22 o 
   0  12  24        9.31        9.81      9.48 o 
   1  12  24        1.49        6.28      6.41 o 
   2  12  24        7.66       12.56      6.35 o 
   3  12  24      140.19      136.29      6.28 o 
   4  12  24       31.90       30.30      6.57 o 
   1  13  24       25.62       28.05      7.18 o 
   2  13  24       46.45       54.09      6.64 o 
   3  13  24        9.75       15.80      6.60 o 
   0  14  24       48.75       57.89      9.95 o 
   1  14  24       39.74       34.20      7.02 o 
   2  14  24        3.86       15.47      6.46 o 
   1   1  25        4.10        4.54      4.79 o 
   2   1  25        3.24        2.34      4.80 o 
   3   1  25        9.67       17.57      5.51 o 
   4   1  25        0.40        1.19      5.81 o 
   5   1  25      219.54      223.96      7.27 o 
   6   1  25       15.17        6.74      7.10 o 
   7   1  25       16.61       17.79      7.35 o 
   0   2  25       86.38       62.09      7.75 o 
   1   2  25       24.89       28.53      5.23 o 
   2   2  25        0.20       10.36      5.39 o 
   3   2  25       19.97       23.48      5.55 o 
   4   2  25        8.29       16.15      6.21 o 
   5   2  25       35.44       33.62      6.00 o 
   6   2  25        7.99       10.96      6.04 o 
   7   2  25        0.17        9.67      9.83 o 
   1   3  25       14.34       15.22      5.09 o 
   2   3  25       54.71       58.55      5.48 o 
   3   3  25        1.11        5.06      5.62 o 
   4   3  25       36.81       39.46      5.80 o 
   5   3  25        2.30        4.56      5.29 o 
   6   3  25       26.68       16.99      5.91 o 
   0   4  25       28.04       31.36      7.43 o 
   1   4  25      107.97      107.33      5.99 o 
   2   4  25       18.94       22.06      5.49 o 
   3   4  25       70.75       65.15      5.51 o 
   4   4  25       26.91       20.86      6.06 o 
   5   4  25       12.90       21.19      6.20 o 
   6   4  25       18.04       13.52      5.99 o 
   1   5  25       31.11       41.66      5.79 o 
   2   5  25      272.04      255.06      6.97 o 
   3   5  25        2.21       16.42      6.12 o 
   4   5  25       88.79       82.62      6.14 o 
   5   5  25        7.54       16.48      7.05 o 
   6   5  25        4.37        9.24      6.88 o 
   0   6  25      187.87      146.69      9.75 o 
   1   6  25      161.11      173.42      6.06 o 
   2   6  25       21.10       30.65      5.74 o 
   3   6  25        0.39        7.72      5.70 o 
   4   6  25       86.48      101.85      6.56 o 
   5   6  25       20.33       19.02      6.52 o 
   6   6  25        0.02        9.29      7.36 o 
   1   7  25        0.12        6.10      5.43 o 
   2   7  25        1.62        3.37      5.92 o 
   3   7  25      111.71      100.38      5.93 o 
   4   7  25       18.21       18.92      6.00 o 
   5   7  25       24.00       22.32      6.30 o 
   6   7  25       33.50       28.22      6.15 o 
   0   8  25        2.34        6.32      8.28 o 
   1   8  25      255.75      254.46      8.28 o 
   2   8  25        0.40       10.50      5.70 o 
   3   8  25        4.94        6.50      5.79 o 
   4   8  25      104.94      100.61      6.57 o 
   5   8  25        9.00       -1.10      6.95 o 
   1   9  25        2.27       -3.05      6.05 o 
   2   9  25       53.69       53.07      6.01 o 
   3   9  25       12.49        5.79      5.86 o 
   4   9  25       29.38       34.10      6.32 o 
   5   9  25        5.86       15.01      6.66 o 
   0  10  25       19.58       37.50     12.99 o 
   1  10  25        0.04       -0.81      7.05 o 
   2  10  25       29.55       30.83      6.35 o 
   3  10  25        3.93        8.82      5.84 o 
   4  10  25       37.63       25.64      6.98 o 
   1  11  25       35.14       41.65      6.53 o 
   2  11  25       91.13       82.89      6.69 o 
   3  11  25        3.53        7.90      6.42 o 
   4  11  25      122.39       95.82      7.82 o 
   0  12  25        0.06        5.29      8.53 o 
   1  12  25        0.02        5.53      6.23 o 
   2  12  25       12.62       19.18      6.76 o 
   3  12  25       87.41       80.28      7.29 o 
   1  13  25        1.15        8.76      6.77 o 
   2  13  25       18.64       23.28      6.80 o 
   0   0  26      701.75      671.78     19.55 o 
   1   0  26      177.97      167.12      7.10 o 
   2   0  26      328.69      358.45      9.90 o 
   3   0  26      227.16      230.12      8.71 o 
   4   0  26        1.61        4.61      8.36 o 
   5   0  26       97.58       83.91      9.48 o 
   6   0  26       55.84       52.77      9.73 o 
   1   1  26      287.44      268.08      6.43 o 
   2   1  26       48.48       44.95      5.11 o 
   3   1  26      200.77      184.65      6.87 o 
   4   1  26       19.28       17.77      5.55 o 
   5   1  26      190.54      168.09      6.30 o 
   6   1  26       12.57       18.30      6.63 o 
   0   2  26       83.33       72.63      7.50 o 
   1   2  26        6.84       13.99      4.99 o 
   2   2  26      126.94      116.19      5.50 o 
   3   2  26       26.32       30.18      5.78 o 
   4   2  26        0.00        7.26      5.52 o 
   5   2  26      196.07      179.15      7.78 o 
   6   2  26      215.65      186.55      6.72 o 
   1   3  26        0.34       -0.15      5.48 o 
   2   3  26       35.79       33.72      5.50 o 
   3   3  26        2.68        9.04      5.33 o 
   4   3  26        9.97       23.01      6.40 o 
   5   3  26        4.18        6.72      5.68 o 
   6   3  26        6.70       12.84      6.96 o 
   0   4  26        9.57        8.40      9.49 o 
   1   4  26      160.04      183.67      7.92 o 
   2   4  26      228.65      203.37      6.72 o 
   3   4  26       20.32       18.61      5.81 o 
   4   4  26        2.78       -2.90      5.66 o 
   5   4  26       21.15       17.19      7.26 o 
   6   4  26       41.24       31.87      6.92 o 
   1   5  26       50.42       39.38      5.87 o 
   2   5  26       80.47       76.62      6.03 o 
   3   5  26        4.90       -1.06      5.33 o 
   4   5  26        0.01       10.74      6.06 o 
   5   5  26        0.09       11.81      5.87 o 
   6   5  26        0.23        9.98      7.34 o 
   0   6  26        1.17       17.85      8.41 o 
   1   6  26       18.46       18.04      5.59 o 
   2   6  26        0.03        5.69      5.82 o 
   3   6  26       35.42       40.41      6.48 o 
   4   6  26       17.87       15.80      6.12 o 
   5   6  26       33.87       34.96      6.74 o 
   1   7  26        5.02       13.30      5.51 o 
   2   7  26       72.00       67.07      5.83 o 
   3   7  26        0.34        1.25      6.55 o 
   4   7  26        4.59        9.71      6.29 o 
   5   7  26       32.45       24.63      6.57 o 
   0   8  26       58.75       47.57      7.96 o 
   1   8  26       23.07       32.78      6.07 o 
   2   8  26        7.13        8.62      6.27 o 
   3   8  26       26.31       22.89      6.57 o 
   4   8  26       87.47       74.49      6.71 o 
   5   8  26        3.68        5.52      5.89 o 
   1   9  26       14.26       27.42      6.18 o 
   2   9  26       42.76       43.19      6.49 o 
   3   9  26        1.39       11.82      6.36 o 
   4   9  26        0.38        6.71      6.48 o 
   0  10  26       18.76       33.94      9.99 o 
   1  10  26       25.61       25.40      6.46 o 
   2  10  26       30.92       25.40      6.28 o 
   3  10  26       34.98       30.77      6.51 o 
   4  10  26       26.74       27.76      6.35 o 
   1  11  26       33.38       27.10      5.99 o 
   2  11  26        0.03       13.80      6.20 o 
   3  11  26       15.87       10.08      6.38 o 
   0  12  26        1.15        6.09      8.44 o 
   1  12  26       12.61       13.32      6.18 o 
   2  12  26        5.30       14.70      6.23 o 
   1   1  27        2.59       -0.43      5.18 o 
   2   1  27       13.07       15.20      5.38 o 
   3   1  27        4.03        3.92      5.84 o 
   4   1  27        6.55        5.56      5.61 o 
   5   1  27        6.79        6.51      6.03 o 
   6   1  27       33.95       38.84      7.39 o 
   0   2  27      172.32      167.22      9.06 o 
   1   2  27       16.33        9.09      5.50 o 
   2   2  27      104.19       91.72      5.52 o 
   3   2  27        3.56        6.65      5.35 o 
   4   2  27        3.20        7.61      5.62 o 
   5   2  27        1.83        3.33      6.35 o 
   6   2  27        0.56        7.95      6.36 o 
   1   3  27        0.21        4.53      5.71 o 
   2   3  27        2.51        0.65      4.88 o 
   3   3  27        5.99        2.32      5.49 o 
   4   3  27       21.24       32.16      5.91 o 
   5   3  27        0.73       13.13      6.72 o 
   0   4  27        7.60        9.45      8.13 o 
   1   4  27       22.33       23.01      6.24 o 
   2   4  27      171.09      162.33      6.26 o 
   3   4  27        6.88       15.03      5.69 o 
   4   4  27        7.10       20.16      6.46 o 
   5   4  27        2.68        8.23      6.26 o 
   1   5  27      362.88      327.97     11.46 o 
   2   5  27      100.53       76.00      5.48 o 
   3   5  27       47.06       47.54      6.33 o 
   4   5  27       52.10       39.62      5.95 o 
   5   5  27        0.00        9.14      5.85 o 
   0   6  27       12.76        8.24      9.28 o 
   1   6  27       27.78       36.73      6.04 o 
   2   6  27        5.63       14.50      5.86 o 
   3   6  27       26.99       39.26      6.00 o 
   4   6  27       50.61       46.55      6.03 o 
   5   6  27       10.01        9.00      6.52 o 
   1   7  27        6.35       13.67      5.66 o 
   2   7  27       40.61       50.26      5.71 o 
   3   7  27       99.19       86.40      6.05 o 
   4   7  27       42.40       41.07      6.43 o 
   5   7  27       16.41        1.02     16.12 o 
   0   8  27       16.29       14.81      9.86 o 
   1   8  27       26.10       32.19      5.87 o 
   2   8  27       26.99       15.87      6.07 o 
   3   8  27        6.54       12.73      6.08 o 
   4   8  27        0.07        0.58      6.37 o 
   1   9  27       10.26       12.61      6.13 o 
   2   9  27       27.87       32.36      6.41 o 
   3   9  27        3.52        2.05      6.06 o 
   4   9  27        0.31        5.38      6.23 o 
   0  10  27        1.56       16.46     10.02 o 
   1  10  27        8.07       14.67      6.40 o 
   2  10  27        4.89        8.71      5.79 o 
   3  10  27       15.65       16.35      6.62 o 
   1  11  27        3.12       11.25      6.21 o 
   2  11  27        0.00       -4.47      6.88 o 
   0  12  27       12.20       22.10     11.50 o 
   0   0  28       44.40       38.21     11.40 o 
   1   0  28      164.93      136.71      7.30 o 
   2   0  28      178.56      147.23      8.21 o 
   3   0  28        1.50       15.78      8.18 o 
   4   0  28       26.57       31.69     10.09 o 
   5   0  28       38.52       33.33      9.85 o 
   1   1  28       51.16       48.24      5.05 o 
   2   1  28      172.06      150.48      6.13 o 
   3   1  28       51.54       46.00      6.15 o 
   4   1  28        5.44       14.92      5.71 o 
   5   1  28        6.81        3.58      6.69 o 
   0   2  28       94.31      100.25      8.36 o 
   1   2  28      226.05      188.90      5.78 o 
   2   2  28       60.64       56.90      5.56 o 
   3   2  28       48.20       45.96      6.06 o 
   4   2  28        4.68       14.62      6.17 o 
   5   2  28        8.93        7.69      6.30 o 
   1   3  28       40.29       52.26      5.82 o 
   2   3  28        0.04        3.11      5.65 o 
   3   3  28        1.86       19.88      5.70 o 
   4   3  28        1.26        5.46      6.21 o 
   5   3  28       32.29       22.39      6.62 o 
   0   4  28      119.38       96.45      9.10 o 
   1   4  28      126.80      138.54      6.74 o 
   2   4  28      113.37       96.03      6.09 o 
   3   4  28        0.04        3.29      6.04 o 
   4   4  28       44.95       46.10      6.04 o 
   5   4  28        1.74        2.98      6.56 o 
   1   5  28        0.45        8.09      6.52 o 
   2   5  28       11.51       22.07      6.16 o 
   3   5  28        6.54       10.96      5.80 o 
   4   5  28       18.60       18.59      5.94 o 
   0   6  28       15.56        6.32      8.81 o 
   1   6  28       89.93       74.06      6.76 o 
   2   6  28      170.38      145.18      6.71 o 
   3   6  28       57.43       36.84      6.49 o 
   4   6  28       30.14       26.90      6.18 o 
   1   7  28        9.85       13.45      6.17 o 
   2   7  28       38.10       31.29      6.37 o 
   3   7  28        1.63        2.91      6.22 o 
   4   7  28       84.30       74.64      6.83 o 
   0   8  28       21.99       22.99      9.91 o 
   1   8  28       17.54       24.86      5.99 o 
   2   8  28        1.05       13.37      6.67 o 
   3   8  28        3.21        8.57      6.10 o 
   1   9  28        2.79       12.33      6.43 o 
   2   9  28       35.69       34.65      6.79 o 
   3   9  28        6.78        5.48      6.11 o 
   0  10  28      140.18      121.57     10.62 o 
   1  10  28        3.51       15.21      6.51 o 
   2  10  28        6.34       13.87      7.08 o 
   1   1  29       43.90       39.89      5.32 o 
   2   1  29       19.45       13.06      5.61 o 
   3   1  29       12.82       19.04      5.67 o 
   4   1  29        0.03        1.97      6.27 o 
   0   2  29       23.17       20.29      8.37 o 
   1   2  29       35.99       25.55      5.69 o 
   2   2  29       16.52       20.68      5.65 o 
   3   2  29       21.28       26.95      5.65 o 
   4   2  29       41.63       38.30      6.31 o 
   1   3  29        1.68       10.82      5.65 o 
   2   3  29        1.65        8.96      5.64 o 
   3   3  29        4.84       17.77      6.33 o 
   4   3  29        2.88        6.45      6.31 o 
   0   4  29        0.82        3.44      8.48 o 
   1   4  29        3.00       12.64      5.47 o 
   2   4  29        3.96        6.89      6.23 o 
   3   4  29       70.95       58.36      6.23 o 
   4   4  29        0.43       -1.00      6.16 o 
   1   5  29        0.26       10.00      6.99 o 
   2   5  29       95.58       90.99      6.73 o 
   3   5  29        5.19       10.14      6.49 o 
   4   5  29       12.66       10.51      6.64 o 
   0   6  29      104.99       85.90      7.96 o 
   1   6  29       12.38       11.31      6.49 o 
   2   6  29       52.13       50.96      6.00 o 
   3   6  29      203.20      171.20      9.24 o 
   1   7  29        9.61       20.32      6.83 o 
   2   7  29       14.51       11.07      5.89 o 
   3   7  29        5.99        4.28      6.75 o 
   0   8  29        3.52        1.31      8.87 o 
   1   8  29      109.69      117.27      7.20 o 
   2   8  29        9.00       17.53      6.21 o 
   1   9  29       24.36       20.44      6.82 o 
   0   0  30      414.29      355.56     31.60 o 
   1   0  30       16.85       18.16      7.79 o 
   2   0  30       47.67       48.59      7.65 o 
   3   0  30       44.97       43.52      9.88 o 
   4   0  30       26.34       12.63      9.04 o 
   1   1  30       25.93       30.23      5.57 o 
   2   1  30      115.07       84.87      6.50 o 
   3   1  30       20.09       16.02      5.84 o 
   4   1  30        2.60        8.06      7.37 o 
   0   2  30      123.15      112.26      8.60 o 
   1   2  30      205.16      174.34      8.05 o 
   2   2  30        1.25        3.38      5.76 o 
   3   2  30       28.28       25.10      5.69 o 
   4   2  30       18.74       21.73     13.81 o 
   1   3  30        1.62       -6.42      6.18 o 
   2   3  30       44.03       41.08      6.54 o 
   3   3  30        0.00       13.22      6.22 o 
   0   4  30       10.39       26.35      9.19 o 
   1   4  30       28.79       28.12      6.51 o 
   2   4  30       12.33        9.74      6.32 o 
   3   4  30       45.23       44.28      6.41 o 
   1   5  30        1.25        9.66      6.04 o 
   2   5  30       41.97       38.03      6.56 o 
   3   5  30        0.96        5.48      6.15 o 
   0   6  30        8.21       15.19      8.61 o 
   1   6  30       71.79       58.73      6.57 o 
   2   6  30       12.74        8.32      6.30 o 
   1   7  30        3.74        7.52      6.41 o 
   2   7  30        1.44       -0.87     11.00 o 
   0   8  30        6.75       10.94     10.26 o 
   1   1  31       15.98       19.57      5.71 o 
   2   1  31        3.71        9.23      6.15 o 
   3   1  31        4.26        3.35      7.52 o 
   0   2  31        6.69       12.63      8.29 o 
   1   2  31       88.05       79.59      6.04 o 
   2   2  31        1.43        8.64      5.80 o 
   1   3  31       23.07       31.50      6.24 o 
   2   3  31        0.04        5.31      5.89 o 
   0   4  31       14.61       12.09     10.28 o 
   1   4  31        0.01        7.29      6.32 o 
   2   4  31       50.44       35.80      6.50 o 
   1   5  31       10.51        7.16      6.50 o 
   0   6  31        0.36       14.89     12.47 o 
   0   0  32      107.48       62.40     11.74 o 
   1   0  32       13.78       22.35      9.05 o 
   1   1  32        1.14       10.70      5.93 o 
   0   2  32        8.04       28.35      8.92 o 
   1   2  32      115.86       57.40     20.00 o 
                                                 
